# Supplementary material for: Predicting prognosis and clinical features of the tumor microenvironment based on ferroptosis score in patients with breast cancer
Source: Sci Rep. 2022 Jun 23;12:10611. doi: 10.1038/s41598-022-14964-7 (PMC9226039; doi:10.1038/s41598-022-14964-7)
Supplement: Supplementary file 1 — Supplementary Information 1. [file 41598_2022_14964_MOESM1_ESM.xls]

## Sheet: Sheet1
No	gene	logFC	AveExpr	t	P.Value	adj.P.Val	B
1	CIRBP	-0.847516	11.7572	-25.8942	4.2725e-122	6.55529e-118	267.898
2	TMEM65	0.938935	8.91755	25.5248	3.0158e-119	2.31357e-115	261.369
3	KDM4B	-1.05323	10.4439	-24.4786	2.88446e-111	1.47521e-107	243.081
4	PCP2	-1.91715	5.15708	-23.567	1.99535e-104	7.65365e-101	227.407
5	EVL	-1.30061	11.5232	-23.3572	7.2131e-103	2.21341e-99	223.837
6	CCDC24	-1.22108	7.7999	-23.2771	2.8256e-102	7.22554e-99	222.478
7	CPLX1	-1.45912	6.72917	-23.1285	3.53885e-101	7.75665e-98	219.963
8	NUDCD1	0.764934	8.85854	23.0404	1.57697e-100	3.02442e-97	218.476
9	LRP8	1.31102	7.16833	22.5859	3.38188e-97	5.76535e-94	210.843
10	P4HTM	-0.983838	9.66155	-22.5752	4.05321e-97	6.21885e-94	210.663
11	ACTR3	0.512488	11.4855	22.5123	1.16506e-96	1.62505e-93	209.612
12	PSAT1	2.25563	6.81471	22.3492	1.78505e-95	2.28233e-92	206.896
13	PCSK4	-1.44047	6.23787	-22.1499	4.95245e-94	5.84503e-91	203.59
14	SRPK1	0.634509	10.264	21.9504	1.36036e-92	1.49086e-89	200.293
15	DNAJC12	-2.12615	8.28423	-21.8576	6.31937e-92	6.46388e-89	198.765
16	PGK1	0.629967	12.1667	21.7969	1.72032e-91	1.64968e-88	197.768
17	MZF1	-0.82985	8.29664	-21.4705	3.68726e-89	3.32786e-86	192.428
18	TTK	1.27006	8.01283	21.4666	3.92868e-89	3.34877e-86	192.365
19	KIF12	-1.8968	7.97543	-21.3519	2.56368e-88	2.06219e-85	190.498
20	ZNF446	-0.711736	7.9601	-21.349	2.68811e-88	2.06219e-85	190.451
21	FAM83D	1.34815	8.22965	21.2437	1.49616e-87	1.09312e-84	188.743
22	ANLN	1.26412	9.23312	21.2127	2.47815e-87	1.72829e-84	188.241
23	HIF1A	0.934591	11.5043	21.1625	5.61175e-87	3.74352e-84	187.428
24	SLC7A5	1.45699	10.0885	21.0317	4.68722e-86	2.9965e-83	185.316
25	PDSS1	0.717021	6.87873	21.0219	5.48713e-86	3.36756e-83	185.159
26	MAP3K12	-0.871232	7.76996	-21.0174	5.90466e-86	3.48443e-83	185.086
27	SUV39H2	0.748905	7.32524	20.9978	8.11185e-86	4.60964e-83	184.77
28	TPRG1	-2.51659	7.83619	-20.9944	8.57096e-86	4.69658e-83	184.716
29	MCM10	1.37846	7.38437	20.9801	1.08092e-85	5.71879e-83	184.485
30	ABAT	-1.67268	9.33606	-20.9502	1.75079e-85	8.95411e-83	184.005
31	GTPBP4	0.600996	10.3969	20.9401	2.06354e-85	1.02132e-82	183.842
32	ZMYND10	-1.78899	6.88359	-20.9326	2.32822e-85	1.11631e-82	183.721
33	A2ML1	2.74963	3.89325	20.9181	2.94481e-85	1.36916e-82	183.488
34	DNALI1	-2.1745	8.42408	-20.7837	2.56937e-84	1.15946e-81	181.333
35	MAPT	-2.11073	9.38483	-20.7799	2.73521e-84	1.19904e-81	181.27
36	PTDSS1	0.654777	10.8452	20.7406	5.1471e-84	2.19366e-81	180.641
37	CENPN	0.859288	7.87212	20.6779	1.40802e-83	5.83872e-81	179.64
38	GSDMC	1.79832	5.15108	20.6044	4.57493e-83	1.84719e-80	178.468
39	ACBD4	-0.879815	7.52945	-20.5623	8.98309e-83	3.53404e-80	177.797
40	MLPH	-1.98428	12.057	-20.5382	1.32135e-82	5.06838e-80	177.413
41	AMD1	0.755817	10.3816	20.509	2.10736e-82	7.88613e-80	176.948
42	SCUBE2	-2.67252	10.5816	-20.4608	4.54783e-82	1.66137e-79	176.183
43	C3orf18	-0.981957	7.14856	-20.4194	8.80641e-82	3.14225e-79	175.526
44	AGBL2	-1.1908	4.72441	-20.4077	1.06084e-81	3.69921e-79	175.34
45	CAPN8	-2.56395	7.36861	-20.3908	1.38929e-81	4.73688e-79	175.072
46	SHCBP1	1.04125	7.68993	20.3355	3.35106e-81	1.11772e-78	174.196
47	AGR3	-3.55193	9.56187	-20.3292	3.70165e-81	1.20839e-78	174.097
48	CCNA2	1.07779	8.53002	20.3275	3.80262e-81	1.21549e-78	174.07
49	TBC1D9	-1.53524	11.4559	-20.1597	5.44965e-80	1.70641e-77	171.422
50	CCDC40	-1.07806	7.02318	-20.1484	6.5206e-80	2.00091e-77	171.243
51	MYO15B	-1.11908	8.44643	-20.1397	7.48495e-80	2.24327e-77	171.106
52	CEP55	1.1392	8.47982	20.1387	7.60284e-80	2.24327e-77	171.091
53	FBXW4	-0.52197	10.1347	-20.1323	8.40647e-80	2.43359e-77	170.991
54	SLC25A32	0.548659	9.56744	20.1211	1.00438e-79	2.85375e-77	170.814
55	GARS	0.526879	11.2375	20.1139	1.12577e-79	3.14049e-77	170.7
56	MELK	1.24019	8.52646	20.1094	1.20794e-79	3.30954e-77	170.63
57	THSD4	-1.66448	9.52907	-20.0793	1.94502e-79	5.23551e-77	170.156
58	NOSTRIN	-1.50538	8.3186	-20.0777	1.99546e-79	5.27869e-77	170.131
59	CYB5D2	-0.767884	8.65947	-20.0493	3.1231e-79	8.12164e-77	169.685
60	GMPS	0.572178	10.1749	20.0393	3.65415e-79	9.34428e-77	169.529
61	NUS1	0.530409	10.0002	20.0328	4.05365e-79	1.01959e-76	169.426
62	BCAM	-1.13518	11.031	-20.0237	4.67371e-79	1.15659e-76	169.284
63	LRRC56	-1.16719	7.06024	-20.0149	5.37358e-79	1.30868e-76	169.145
64	ARSG	-1.27734	7.89565	-20.0046	6.31605e-79	1.51417e-76	168.985
65	CCDC30	-0.919609	6.46357	-19.9643	1.19206e-78	2.77494e-76	168.353
66	CDCA7	1.71325	6.85765	19.9642	1.19368e-78	2.77494e-76	168.351
67	CCDC96	-0.937999	6.81512	-19.903	3.12483e-78	7.15586e-76	167.394
68	MYL5	-0.858205	7.1838	-19.8014	1.54079e-77	3.47652e-75	165.807
69	CRIPAK	-0.749376	8.24168	-19.8004	1.56369e-77	3.47706e-75	165.792
70	MMP1	2.58767	7.18694	19.7736	2.3799e-77	5.21639e-75	165.375
71	ESR1	-2.58576	10.4768	-19.7582	3.02889e-77	6.5454e-75	165.135
72	DCAF13	0.665081	9.74902	19.726	5.00834e-77	1.06726e-74	164.634
73	APH1B	-0.792839	8.66131	-19.7157	5.88896e-77	1.23773e-74	164.473
74	AURKA	1.04863	8.4681	19.7133	6.11368e-77	1.2676e-74	164.436
75	RIPK2	0.657117	8.94955	19.6636	1.3283e-76	2.71735e-74	163.664
76	EML4	0.544977	9.88687	19.6431	1.82865e-76	3.69171e-74	163.346
77	UBXN11	-0.805527	8.35222	-19.6291	2.2736e-76	4.53038e-74	163.13
78	FAAH	-0.890462	8.76228	-19.5891	4.24312e-76	8.34643e-74	162.509
79	MYB	-1.44226	9.78618	-19.5648	6.1939e-76	1.20295e-73	162.133
80	CBX2	1.48523	7.5206	19.5639	6.28113e-76	1.20464e-73	162.119
81	DERL1	0.521647	11.0317	19.5318	1.03475e-75	1.96001e-73	161.622
82	NISCH	-0.524959	10.3976	-19.526	1.13326e-75	2.12043e-73	161.532
83	SGSM2	-0.661402	10.0322	-19.5161	1.32018e-75	2.44042e-73	161.38
84	DEPDC1	1.24004	7.47304	19.5058	1.549e-75	2.82933e-73	161.221
85	CASC1	-1.43697	5.27901	-19.5023	1.63623e-75	2.9535e-73	161.167
86	AFF3	-2.09079	8.80822	-19.4928	1.89569e-75	3.38204e-73	161.02
87	FRAT1	-0.660597	7.20699	-19.4887	2.02257e-75	3.56693e-73	160.956
88	DEGS2	-2.00498	8.93001	-19.4739	2.54351e-75	4.43466e-73	160.728
89	BEND3	0.776738	7.61352	19.4329	4.80707e-75	8.28706e-73	160.095
90	DTX3	-0.676298	8.5702	-19.3924	9.00048e-75	1.53438e-72	159.471
91	RUNDC1	-0.675359	9.50799	-19.3395	2.03782e-74	3.43585e-72	158.658
92	CENPA	1.17028	7.05231	19.3295	2.38105e-74	3.97092e-72	158.503
93	GATA3	-1.73203	12.3794	-19.3229	2.63501e-74	4.34721e-72	158.402
94	YWHAZ	0.60545	13.6798	19.3006	3.72153e-74	6.0744e-72	158.059
95	DACH1	-2.07645	8.02233	-19.2725	5.73493e-74	9.26221e-72	157.629
96	KCNJ11	-1.41146	7.25245	-19.2644	6.50134e-74	1.03906e-71	157.504
97	PGPEP1	-0.69565	8.57472	-19.2573	7.24885e-74	1.14659e-71	157.396
98	CENPW	1.07715	7.90603	19.2552	7.49458e-74	1.17336e-71	157.363
99	DLGAP5	1.12115	8.07748	19.2178	1.33294e-73	2.06578e-71	156.79
100	NIP7	0.521833	8.89982	19.2083	1.54385e-73	2.36872e-71	156.644
101	STIL	0.887627	8.39473	19.1256	5.50247e-73	8.35886e-71	155.38
102	DSCC1	0.87497	7.10219	19.1213	5.8765e-73	8.83952e-71	155.314
103	ZNF763	-0.721172	6.45712	-19.1142	6.55501e-73	9.76443e-71	155.206
104	CORO1C	0.541831	10.7703	19.1127	6.70458e-73	9.8912e-71	155.183
105	ULBP2	1.28162	4.66554	19.0796	1.11446e-72	1.62849e-70	154.678
106	ECHDC2	-0.759586	9.53154	-19.0759	1.18042e-72	1.70861e-70	154.621
107	SRD5A1	0.978299	8.31413	19.0729	1.23452e-72	1.77021e-70	154.576
108	GOLT1B	0.494046	10.0166	19.0671	1.35079e-72	1.919e-70	154.487
109	NXNL2	-1.67434	4.11578	-19.064	1.41576e-72	1.99285e-70	154.44
110	NCAPG	1.01471	8.44561	19.0571	1.5723e-72	2.19307e-70	154.336
111	PLCH1	2.02547	6.11364	18.9724	5.74978e-72	7.94764e-70	153.046
112	MSL3	0.472071	8.96601	18.9444	8.82153e-72	1.20847e-69	152.62
113	STC2	-1.98911	11.0248	-18.9376	9.78425e-72	1.32849e-69	152.517
114	OSCP1	-0.718982	7.85301	-18.9239	1.20508e-71	1.62189e-69	152.31
115	C8orf76	0.587167	8.86422	18.9129	1.42587e-71	1.90236e-69	152.143
116	LONRF2	-1.90551	8.25927	-18.8908	1.99693e-71	2.64128e-69	151.808
117	TRIP13	1.00937	8.4473	18.8658	2.92404e-71	3.83449e-69	151.428
118	RBM5	-0.437339	10.5337	-18.8554	3.42424e-71	4.45238e-69	151.271
119	PSMD14	0.408251	10.7788	18.8467	3.91196e-71	5.0438e-69	151.139
120	DBF4	0.625059	8.49736	18.8239	5.53565e-71	7.07779e-69	150.794
121	RABEP1	-0.808311	10.7852	-18.8193	5.93048e-71	7.51995e-69	150.725
122	TMEM123	0.733679	12.339	18.7751	1.16148e-70	1.4607e-68	150.057
123	KIF14	1.23335	7.53736	18.7714	1.22745e-70	1.53112e-68	150.002
124	TLE3	-0.566013	10.5176	-18.7564	1.54169e-70	1.9076e-68	149.775
125	CACNA1D	-1.52776	7.78117	-18.7421	1.91554e-70	2.35121e-68	149.559
126	EFHC1	-0.646106	8.52243	-18.7346	2.14697e-70	2.61436e-68	149.446
127	DYNLRB2	-1.50856	4.9996	-18.6182	1.24931e-69	1.50693e-67	147.694
128	CDCA8	1.00798	8.36159	18.6178	1.25716e-69	1.50693e-67	147.688
129	ZBTB4	-0.466246	10.782	-18.6098	1.41919e-69	1.68796e-67	147.568
130	TPX2	1.05157	9.90812	18.6043	1.54145e-69	1.81926e-67	147.485
131	RERG	-1.45301	9.72972	-18.5932	1.82494e-69	2.13741e-67	147.317
132	HEMK1	-0.595741	8.42003	-18.5704	2.57046e-69	2.98777e-67	146.977
133	TUBA1C	0.55161	12.4224	18.5669	2.71107e-69	3.12752e-67	146.924
134	PAK1IP1	0.543259	8.71698	18.5522	3.38515e-69	3.87599e-67	146.703
135	KIF2C	1.082	8.59838	18.5516	3.41454e-69	3.88069e-67	146.694
136	ABCC8	-2.28014	5.49292	-18.5504	3.47518e-69	3.92056e-67	146.677
137	BUB1	1.03842	7.9191	18.5497	3.51575e-69	3.93738e-67	146.665
138	CSAD	-0.9479	8.30993	-18.5265	4.98396e-69	5.54122e-67	146.318
139	RAD51AP1	0.94278	8.01396	18.5232	5.23774e-69	5.78149e-67	146.269
140	EXO1	1.18161	7.54532	18.5221	5.32596e-69	5.83688e-67	146.252
141	CALCOCO1	-0.506658	10.1142	-18.4688	1.18767e-68	1.29237e-66	145.455
142	MTHFD2	0.615157	11.1019	18.4559	1.4425e-68	1.55861e-66	145.262
143	MAD2L1	0.849508	8.55517	18.4545	1.47162e-68	1.57896e-66	145.242
144	ACTR2	0.432432	11.8292	18.4518	1.53364e-68	1.63407e-66	145.201
145	NPAS1	-1.21072	4.01925	-18.4476	1.63424e-68	1.72925e-66	145.137
146	CLSTN2	-2.00646	8.69296	-18.446	1.67233e-68	1.75744e-66	145.115
147	SIRT3	-0.486948	9.0765	-18.4405	1.81652e-68	1.89597e-66	145.032
148	SQLE	0.929028	10.2209	18.4095	2.89273e-68	2.99886e-66	144.57
149	TTC8	-0.63058	9.37896	-18.3983	3.42287e-68	3.52464e-66	144.402
150	POLL	-0.595788	8.1661	-18.3808	4.449e-68	4.55074e-66	144.142
151	B3GNT5	1.21042	7.12744	18.3789	4.58029e-68	4.65399e-66	144.113
152	GAMT	-1.26203	8.41422	-18.3681	5.37975e-68	5.43036e-66	143.953
153	SYNCRIP	0.440897	11.4628	18.365	5.64171e-68	5.65757e-66	143.905
154	GHDC	-0.688918	8.96384	-18.3433	7.79894e-68	7.77008e-66	143.583
155	E2F3	0.674783	9.08071	18.3126	1.23613e-67	1.22361e-65	143.125
156	RAPGEF3	-0.968522	7.41496	-18.3034	1.4186e-67	1.39523e-65	142.988
157	KIF18A	0.986101	7.119	18.2852	1.86036e-67	1.81806e-65	142.719
158	DONSON	0.649222	8.43388	18.2825	1.93755e-67	1.88151e-65	142.678
159	CDC20	1.17895	8.97153	18.2803	2.00223e-67	1.93209e-65	142.646
160	GIPR	-1.23744	4.12272	-18.2765	2.1198e-67	2.03276e-65	142.589
161	PDIA6	0.527476	12.3328	18.266	2.47993e-67	2.36332e-65	142.433
162	NDC80	1.04844	7.9941	18.2555	2.89761e-67	2.74432e-65	142.278
163	TFF1	-3.47735	9.26591	-18.2529	3.0132e-67	2.83629e-65	142.239
164	CCDC106	-0.842497	7.93179	-18.2459	3.34576e-67	3.13013e-65	142.135
165	UBXN10	-1.44805	7.3217	-18.2447	3.4084e-67	3.1694e-65	142.117
166	EFCAB6	-1.06202	5.02203	-18.2281	4.36201e-67	4.03171e-65	141.871
167	HCCS	0.385859	8.88763	18.2157	5.24815e-67	4.8217e-65	141.688
168	BCL2	-1.15313	9.17148	-18.2045	6.19808e-67	5.66054e-65	141.522
169	KPNA4	0.378356	10.3485	18.1796	8.99081e-67	8.16249e-65	141.152
170	PDZK1	-2.48611	6.89725	-18.1736	9.82434e-67	8.86676e-65	141.064
171	XPO5	0.514221	10.0923	18.156	1.2773e-66	1.14606e-64	140.803
172	WDR93	-1.07626	4.9844	-18.1518	1.35875e-66	1.21206e-64	140.742
173	SKA3	0.946673	7.34734	18.1511	1.3722e-66	1.21698e-64	140.732
174	ERBB4	-2.23314	8.09298	-18.1476	1.44583e-66	1.27491e-64	140.68
175	LBR	0.765855	9.84952	18.1386	1.65392e-66	1.45007e-64	140.546
176	XPOT	0.527792	10.8955	18.1308	1.85586e-66	1.61787e-64	140.432
177	CLCN5	0.660822	7.31796	18.1067	2.65686e-66	2.30306e-64	140.075
178	CHAD	-2.52421	7.01303	-18.0909	3.35925e-66	2.88597e-64	139.842
179	CDC25A	1.06473	6.57968	18.0906	3.37433e-66	2.88597e-64	139.837
180	HMGCL	-0.509928	9.63057	-18.0904	3.38574e-66	2.88597e-64	139.834
181	CA12	-1.87251	11.4851	-18.0698	4.59343e-66	3.89375e-64	139.53
182	KPNA2	0.776681	11.5296	18.0568	5.56771e-66	4.6937e-64	139.339
183	PNPLA7	-1.04073	6.93351	-18.0555	5.67991e-66	4.76212e-64	139.319
184	HJURP	1.04535	7.88832	18.0505	6.1117e-66	5.09629e-64	139.246
185	RAB17	-0.975809	8.59847	-18.0386	7.2904e-66	6.0463e-64	139.071
186	CST3	-0.872364	11.2288	-18.0268	8.68016e-66	7.1602e-64	138.898
187	ANKRA2	-0.544856	8.67076	-17.9945	1.40114e-65	1.14961e-63	138.422
188	DOC2A	-1.5315	5.28183	-17.9913	1.46948e-65	1.19927e-63	138.374
189	SMARCC2	-0.341396	10.7865	-17.9876	1.55231e-65	1.26016e-63	138.32
190	FBXO5	0.70975	7.78399	17.9694	2.02953e-65	1.6389e-63	138.053
191	NCAPH	1.01021	7.81619	17.9675	2.08884e-65	1.67796e-63	138.024
192	BBS4	-0.593512	8.6644	-17.9638	2.20423e-65	1.76143e-63	137.971
193	ENO1	0.648002	12.8212	17.9146	4.55621e-65	3.62207e-63	137.249
194	SPTBN4	-1.25965	5.51415	-17.8858	6.96766e-65	5.51056e-63	136.827
195	TARS	0.477233	10.5173	17.8821	7.35727e-65	5.78885e-63	136.773
196	SKP2	0.804151	7.41379	17.874	8.29655e-65	6.49459e-63	136.653
197	TFRC	0.814848	10.6782	17.8608	1.00728e-64	7.845e-63	136.46
198	CALU	0.569947	11.4424	17.8597	1.02334e-64	7.92983e-63	136.445
199	FANK1	-1.1056	7.23675	-17.8484	1.20956e-64	9.32577e-63	136.278
200	MCM4	0.773092	10.0456	17.8433	1.30215e-64	9.98942e-63	136.205
201	CCNE2	1.03005	7.92113	17.8405	1.35867e-64	1.03712e-62	136.163
202	CCNE1	1.19468	6.30692	17.8366	1.43835e-64	1.0925e-62	136.106
203	POLR2D	0.379655	8.7252	17.8359	1.45362e-64	1.09866e-62	136.096
204	S100A8	2.43943	6.74033	17.8341	1.49204e-64	1.12217e-62	136.07
205	MYBL2	1.41657	8.84053	17.8281	1.62886e-64	1.2191e-62	135.982
206	NAA50	0.423771	10.7141	17.7965	2.59185e-64	1.93042e-62	135.521
207	MAGED2	-0.879887	12.8876	-17.7956	2.62668e-64	1.94692e-62	135.507
208	RGL2	-0.582882	10.9911	-17.7905	2.83224e-64	2.08919e-62	135.432
209	VAMP2	-0.512486	9.72397	-17.7862	3.01431e-64	2.21285e-62	135.37
210	CBX7	-0.728038	9.13364	-17.7846	3.08714e-64	2.25552e-62	135.347
211	TMEM25	-0.83553	8.93225	-17.7659	4.05982e-64	2.95212e-62	135.074
212	NRBF2	0.42289	8.79627	17.7614	4.33819e-64	3.13966e-62	135.008
213	SUOX	-0.517383	9.23039	-17.7574	4.60264e-64	3.31541e-62	134.95
214	PSMG1	0.624589	9.14664	17.7543	4.81475e-64	3.452e-62	134.905
215	RSPH1	-1.33243	6.98584	-17.7373	6.17559e-64	4.40707e-62	134.657
216	PSME4	0.530975	10.8071	17.7318	6.69892e-64	4.7584e-62	134.576
217	PPP3R1	0.372469	9.81884	17.7307	6.80103e-64	4.80867e-62	134.561
218	FAM49B	0.562377	10.1059	17.727	7.18274e-64	5.05526e-62	134.507
219	MRPL15	0.58864	10.2448	17.7254	7.35415e-64	5.15227e-62	134.484
220	GREB1	-1.7467	8.94592	-17.7244	7.46537e-64	5.20642e-62	134.469
221	STK36	-0.58981	9.15392	-17.7146	8.62095e-64	5.98513e-62	134.326
222	TMC4	-1.01823	10.5154	-17.7133	8.785e-64	6.07154e-62	134.307
223	CCDC159	-0.807208	7.37944	-17.7108	9.10996e-64	6.2679e-62	134.271
224	MOAP1	-0.500944	9.985	-17.6938	1.16845e-63	8.00338e-62	134.023
225	CDCA5	0.969253	8.55317	17.6888	1.25759e-63	8.57567e-62	133.95
226	CHEK1	0.721051	7.57672	17.6783	1.46449e-63	9.94235e-62	133.799
227	ARNTL2	1.32409	5.7358	17.6731	1.58045e-63	1.06823e-61	133.723
228	ERCC6L	0.95113	6.90185	17.6643	1.7977e-63	1.20974e-61	133.595
229	PLK1	1.02109	8.36098	17.6626	1.8434e-63	1.23508e-61	133.57
230	HDAC2	0.531095	10.3033	17.6538	2.09556e-63	1.39792e-61	133.443
231	PTPRT	-2.46202	7.69252	-17.6473	2.30421e-63	1.53046e-61	133.348
232	PRRT2	-1.10028	7.04206	-17.6393	2.59068e-63	1.71331e-61	133.232
233	CDCA2	1.05785	7.00179	17.6347	2.77137e-63	1.82494e-61	133.165
234	PNP	0.644404	9.70654	17.607	4.15226e-63	2.72257e-61	132.763
235	FAM160A2	-0.389413	9.32966	-17.5862	5.6251e-63	3.67259e-61	132.461
236	PGR	-2.60324	8.69889	-17.5853	5.69801e-63	3.70443e-61	132.448
237	C9orf116	-1.14732	7.19355	-17.5823	5.9468e-63	3.84986e-61	132.406
238	SPATA4	-1.20387	3.48036	-17.5818	5.99366e-63	3.8639e-61	132.398
239	NEK10	-2.13447	5.86797	-17.5761	6.51652e-63	4.18339e-61	132.315
240	TFF3	-2.75459	10.1826	-17.5718	6.93506e-63	4.43353e-61	132.253
241	KIF20A	1.02926	8.71731	17.5292	1.28955e-62	8.20977e-61	131.636
242	ZNF839	-0.437041	8.1086	-17.5097	1.71066e-62	1.08458e-60	131.355
243	CENPI	1.06992	5.64363	17.5072	1.77464e-62	1.1205e-60	131.319
244	C12orf10	-0.45612	9.40903	-17.5055	1.82038e-62	1.14468e-60	131.293
245	SFT2D2	0.652839	7.2887	17.5012	1.93605e-62	1.21244e-60	131.232
246	SLC27A1	-0.590163	9.36325	-17.4815	2.57914e-62	1.60861e-60	130.947
247	POP1	0.641344	7.72557	17.4624	3.40159e-62	2.11298e-60	130.672
248	MTDH	0.501423	11.7033	17.452	3.95671e-62	2.44789e-60	130.521
249	DNAJB11	0.467564	10.6101	17.4213	6.17225e-62	3.80324e-60	130.079
250	NME5	-1.6309	6.33412	-17.4065	7.6438e-62	4.69115e-60	129.867
251	LRRC46	-1.17802	6.25604	-17.401	8.27692e-62	5.05947e-60	129.788
252	FAM98A	0.412479	9.65073	17.3935	9.23673e-62	5.62378e-60	129.679
253	BBS5	-0.555745	7.33589	-17.3778	1.15923e-61	7.03009e-60	129.453
254	CKAP2L	1.04544	7.16479	17.3567	1.57258e-61	9.49926e-60	129.15
255	DEK	0.596872	11.4227	17.3355	2.13495e-61	1.28457e-59	128.846
256	SOX11	1.87999	6.4416	17.3331	2.21109e-61	1.32519e-59	128.811
257	FOXM1	1.13636	9.15037	17.3206	2.6455e-61	1.57937e-59	128.633
258	GINS1	0.821803	8.64214	17.3025	3.43624e-61	2.0435e-59	128.373
259	DOK7	-1.82143	6.47072	-17.2993	3.59704e-61	2.13086e-59	128.327
260	FANCB	0.796156	4.57591	17.2895	4.14422e-61	2.44557e-59	128.186
261	XPA	-0.39692	8.22271	-17.2879	4.24347e-61	2.49454e-59	128.163
262	PEX11G	-0.849062	6.59367	-17.2816	4.64274e-61	2.71884e-59	128.073
263	SYT9	-2.16264	5.28318	-17.2673	5.70533e-61	3.3284e-59	127.868
264	ZNF396	-0.785338	5.99552	-17.2558	6.73984e-61	3.91702e-59	127.703
265	CACNA2D2	-1.50506	7.55237	-17.2489	7.43958e-61	4.30738e-59	127.605
266	PDK1	0.736036	8.40439	17.2371	8.81929e-61	5.087e-59	127.436
267	CDKN3	0.884355	7.69151	17.2298	9.79854e-61	5.63067e-59	127.331
268	IDUA	-0.786691	7.30967	-17.2176	1.16782e-60	6.68576e-59	127.156
269	S100A9	2.3257	8.55167	17.2142	1.22535e-60	6.98907e-59	127.109
270	TUBB	0.464616	13.7945	17.1906	1.71944e-60	9.77085e-59	126.772
271	RGS22	-1.99641	5.3098	-17.1718	2.25239e-60	1.27522e-58	126.503
272	ASPM	1.06846	8.37541	17.1625	2.57274e-60	1.45123e-58	126.371
273	CENPL	0.584758	7.74624	17.1567	2.79634e-60	1.57158e-58	126.288
274	KIF4A	1.01763	8.64193	17.1545	2.88641e-60	1.61628e-58	126.257
275	FUZ	-0.758836	7.94944	-17.1484	3.15174e-60	1.75844e-58	126.169
276	RGS12	-0.47259	8.33417	-17.1413	3.48727e-60	1.9386e-58	126.069
277	CCT6A	0.438845	11.877	17.1216	4.62566e-60	2.56215e-58	125.788
278	IKBKB	-0.644123	10.2176	-17.1209	4.67616e-60	2.5808e-58	125.777
279	RFWD3	0.539104	9.21634	17.1136	5.18652e-60	2.85221e-58	125.674
280	GBP1	1.10279	10.0787	17.1029	6.04927e-60	3.31478e-58	125.521
281	MKI67	0.966314	9.89224	17.1003	6.27646e-60	3.42704e-58	125.485
282	BLM	0.824619	7.51575	17.0826	8.09024e-60	4.40172e-58	125.232
283	CAMTA2	-0.434015	9.49889	-17.0823	8.12487e-60	4.40494e-58	125.228
284	PDE7A	0.651386	9.04232	17.0818	8.1826e-60	4.42062e-58	125.221
285	TCTN1	-0.55551	9.12764	-17.0806	8.31466e-60	4.47621e-58	125.205
286	PRDX4	0.565009	11.0203	17.0804	8.34571e-60	4.47721e-58	125.201
287	PHLDB3	-0.732737	7.1767	-17.0757	8.92559e-60	4.77162e-58	125.135
288	ACADSB	-1.15121	10.1162	-17.0711	9.52336e-60	5.07351e-58	125.07
289	TIMM8A	0.467674	6.94318	17.0685	9.88918e-60	5.25016e-58	125.033
290	PALM	-0.997743	8.7054	-17.0482	1.32246e-59	6.99672e-58	124.744
291	RSU1	0.575984	9.63707	17.0307	1.69585e-59	8.94136e-58	124.497
292	FSIP1	-2.21946	6.92699	-16.9958	2.79331e-59	1.46773e-57	124.001
293	RARRES1	1.67596	8.53322	16.9954	2.80842e-59	1.47064e-57	123.995
294	POLI	-0.586962	8.95324	-16.9913	2.97595e-59	1.55306e-57	123.938
295	NME3	-0.815728	9.85445	-16.9813	3.43107e-59	1.78451e-57	123.796
296	UBASH3B	0.925967	6.26548	16.9698	4.04253e-59	2.09543e-57	123.633
297	YEATS2	0.481988	9.47496	16.9667	4.22723e-59	2.18378e-57	123.589
298	TRIM45	-0.762728	8.1731	-16.9375	6.40105e-59	3.29568e-57	123.176
299	FNDC3B	0.604004	10.4028	16.9364	6.49776e-59	3.33429e-57	123.161
300	BUB1B	0.91717	8.59552	16.936	6.5409e-59	3.34523e-57	123.155
301	TRAK1	-0.493684	10.0989	-16.933	6.81997e-59	3.47637e-57	123.113
302	TTC36	-1.89826	5.16287	-16.9271	7.42637e-59	3.77294e-57	123.029
303	RRM2	1.00685	9.83621	16.926	7.53634e-59	3.80862e-57	123.014
304	IFT140	-0.685879	8.86209	-16.9259	7.54624e-59	3.80862e-57	123.013
305	C2orf81	-0.784655	6.86031	-16.9014	1.0698e-58	5.38163e-57	122.666
306	SPEF2	-0.868108	7.28625	-16.8963	1.14886e-58	5.76044e-57	122.595
307	CENPE	0.972344	8.17202	16.8953	1.16634e-58	5.82904e-57	122.58
308	RAP2A	0.559028	9.16466	16.8941	1.18607e-58	5.90841e-57	122.563
309	CHST11	0.764379	7.50331	16.8792	1.46468e-58	7.27267e-57	122.354
310	PRKAB1	-0.407213	9.16117	-16.8607	1.90421e-58	9.42463e-57	122.093
311	NPDC1	-0.862371	10.3437	-16.8531	2.12092e-58	1.04634e-56	121.986
312	IGBP1	-0.43885	10.2381	-16.8472	2.30499e-58	1.13351e-56	121.903
313	SH3GLB2	-0.574981	9.69202	-16.8426	2.46027e-58	1.206e-56	121.838
314	ANKMY1	-0.586222	7.25515	-16.8399	2.55833e-58	1.25008e-56	121.799
315	HEXIM1	-0.557017	10.0682	-16.8247	3.17047e-58	1.54427e-56	121.586
316	PNPLA2	-0.61884	9.83885	-16.8213	3.32835e-58	1.61604e-56	121.538
317	XPC	-0.378415	9.90619	-16.8195	3.41267e-58	1.65175e-56	121.513
318	PSMD7	0.457352	10.5452	16.8107	3.86578e-58	1.86518e-56	121.389
319	ABTB2	1.0216	6.48399	16.8034	4.28491e-58	2.06092e-56	121.287
320	SEC14L2	-1.27638	8.66203	-16.8013	4.41518e-58	2.11694e-56	121.257
321	KCMF1	0.330826	9.5856	16.749	9.25071e-58	4.42161e-56	120.522
322	SUSD3	-1.59339	8.15465	-16.7459	9.66403e-58	4.60482e-56	120.478
323	GART	0.421465	9.86039	16.7372	1.09254e-57	5.18973e-56	120.356
324	PATL1	0.469319	9.61395	16.7253	1.29092e-57	6.11316e-56	120.19
325	ZNF497	-0.670994	6.10914	-16.7082	1.64362e-57	7.75939e-56	119.95
326	BTG2	-0.977492	11.278	-16.686	2.24784e-57	1.05794e-55	119.639
327	SPEF1	-1.27647	5.40792	-16.664	3.06202e-57	1.43671e-55	119.332
328	RNF145	0.770989	9.15018	16.6579	3.3356e-57	1.56031e-55	119.247
329	DNAH7	-1.11615	5.4854	-16.6566	3.39749e-57	1.58443e-55	119.229
330	B4GALT5	0.562872	10.4759	16.6503	3.71181e-57	1.72577e-55	119.141
331	CDK8	0.630842	7.66	16.6475	3.86025e-57	1.78936e-55	119.102
332	KIAA0319L	-0.508051	10.8858	-16.6389	4.35896e-57	2.01444e-55	118.981
333	CENPF	0.923608	9.89152	16.6369	4.48354e-57	2.06579e-55	118.953
334	KLHDC1	-0.812452	5.893	-16.6366	4.50347e-57	2.06876e-55	118.949
335	RAP2B	0.493437	8.88686	16.6195	5.72032e-57	2.61991e-55	118.711
336	C16orf87	0.582774	6.80161	16.617	5.92768e-57	2.7068e-55	118.675
337	ARL3	-0.506407	9.08305	-16.6068	6.84509e-57	3.11645e-55	118.532
338	TRIM8	-0.416902	9.78236	-16.6038	7.13082e-57	3.23693e-55	118.492
339	CCT5	0.494325	11.6129	16.5988	7.65307e-57	3.46375e-55	118.422
340	TBC1D17	-0.413153	9.24357	-16.5793	1.0061e-56	4.54015e-55	118.15
341	UBE2C	1.08962	9.28366	16.5751	1.06681e-56	4.80004e-55	118.091
342	NR2E3	-1.0072	3.34091	-16.5456	1.61233e-56	7.23332e-55	117.681
343	CCNYL1	0.504485	8.53312	16.5446	1.63447e-56	7.31128e-55	117.667
344	TEX10	0.409517	8.8853	16.5367	1.82638e-56	8.14599e-55	117.557
345	SIGIRR	-0.702841	9.3478	-16.5358	1.84936e-56	8.22455e-55	117.545
346	ANKRD24	-1.0284	4.45826	-16.5352	1.86466e-56	8.26862e-55	117.536
347	SLC25A35	-0.709806	7.70265	-16.5326	1.93542e-56	8.55766e-55	117.499
348	CXCL10	1.48321	9.36061	16.5269	2.09455e-56	9.23469e-55	117.421
349	RDH10	1.13624	8.51863	16.5189	2.34391e-56	1.02901e-54	117.309
350	TBPL1	0.452685	8.20426	16.5188	2.34735e-56	1.02901e-54	117.308
351	TMEM26	-1.4914	6.40528	-16.517	2.40565e-56	1.05156e-54	117.283
352	LAMB2	-0.671285	11.648	-16.5141	2.50518e-56	1.09196e-54	117.243
353	KLHDC2	-0.434307	10.3057	-16.5016	2.98461e-56	1.29725e-54	117.069
354	TADA2B	-0.417118	9.7329	-16.4927	3.37799e-56	1.46408e-54	116.946
355	SHC2	-1.09786	8.02416	-16.492	3.41076e-56	1.47412e-54	116.936
356	CCNB2	0.881967	8.16064	16.4915	3.43596e-56	1.48084e-54	116.929
357	SLC25A13	0.470858	8.87139	16.4785	4.12177e-56	1.77144e-54	116.748
358	CHAC2	0.723363	6.10011	16.4736	4.41344e-56	1.89149e-54	116.68
359	WDR19	-0.575294	8.3911	-16.4725	4.47763e-56	1.91365e-54	116.666
360	MPP6	1.13978	5.09867	16.47	4.63749e-56	1.97647e-54	116.631
361	KIF13B	-0.911083	9.90576	-16.4593	5.38423e-56	2.28837e-54	116.483
362	TCEA2	-0.650203	7.79631	-16.4565	5.60072e-56	2.37381e-54	116.443
363	TNFRSF21	0.870962	9.45282	16.4462	6.46149e-56	2.73109e-54	116.301
364	IGFBP4	-0.841603	13.0155	-16.4442	6.64642e-56	2.80154e-54	116.273
365	P2RY6	0.936741	6.54875	16.43	8.09839e-56	3.40421e-54	116.077
366	CTSC	0.802018	10.0624	16.4287	8.25154e-56	3.45911e-54	116.058
367	CHRNA5	1.25509	5.49057	16.4176	9.62497e-56	4.02387e-54	115.905
368	HHAT	-0.74752	8.36107	-16.411	1.05554e-55	4.40086e-54	115.814
369	RAD54B	0.754086	7.61138	16.403	1.17981e-55	4.8978e-54	115.703
370	MRPL13	0.57068	10.0825	16.4029	1.18112e-55	4.8978e-54	115.702
371	SCNN1D	-1.12535	5.3496	-16.4011	1.21167e-55	5.01095e-54	115.676
372	NOXA1	-0.972087	7.18762	-16.3999	1.23196e-55	5.08116e-54	115.66
373	AGR2	-2.43896	11.2461	-16.3974	1.27644e-55	5.25051e-54	115.625
374	MTFR1	0.663358	9.07808	16.3896	1.4215e-55	5.83158e-54	115.518
375	PFDN5	-0.412534	12.108	-16.3837	1.543e-55	6.31314e-54	115.436
376	CENPO	0.570644	7.07363	16.3797	1.63268e-55	6.64551e-54	115.38
377	ANXA9	-1.56811	8.36101	-16.3796	1.6329e-55	6.64551e-54	115.38
378	PARP3	-0.578091	8.4353	-16.3784	1.66236e-55	6.74752e-54	115.362
379	PPP1R14C	1.95104	5.36975	16.3686	1.90332e-55	7.70518e-54	115.228
380	MND1	1.04718	6.03683	16.3677	1.92728e-55	7.78166e-54	115.215
381	DSC2	1.15567	9.45219	16.364	2.02972e-55	8.17374e-54	115.164
382	RGL3	-1.37961	6.64139	-16.346	2.60417e-55	1.04596e-53	114.916
383	FGD3	-1.16401	9.05575	-16.3439	2.68382e-55	1.07514e-53	114.886
384	KIF23	0.816992	8.52276	16.3401	2.82816e-55	1.13001e-53	114.834
385	ZNF814	-0.627613	8.0497	-16.335	3.03433e-55	1.20924e-53	114.764
386	E2F8	1.16063	6.6544	16.3335	3.09737e-55	1.23117e-53	114.744
387	GLS2	-1.08891	5.35065	-16.3278	3.35626e-55	1.33062e-53	114.664
388	NAT1	-2.00741	10.0642	-16.319	3.78853e-55	1.49813e-53	114.544
389	SH2B1	-0.502251	9.4036	-16.3185	3.81756e-55	1.50573e-53	114.536
390	CLIC4	0.564201	11.5579	16.3124	4.1555e-55	1.63482e-53	114.452
391	PRKX	0.884661	8.7502	16.3062	4.52613e-55	1.77607e-53	114.367
392	CT62	-1.50282	4.56726	-16.2953	5.2661e-55	2.06117e-53	114.216
393	HSPA14	0.413518	9.12059	16.2926	5.4617e-55	2.13229e-53	114.18
394	NUMA1	-0.554248	11.8101	-16.2825	6.28364e-55	2.44695e-53	114.041
395	EPOR	-0.69722	6.4913	-16.2647	8.03735e-55	3.12195e-53	113.796
396	CDC123	0.446957	10.3869	16.2495	9.9224e-55	3.84443e-53	113.587
397	PRIM2	0.486019	6.99201	16.2455	1.04776e-54	4.04933e-53	113.533
398	IDO1	1.67458	6.94535	16.243	1.08562e-54	4.1851e-53	113.497
399	MCM6	0.55788	9.59429	16.241	1.11616e-54	4.29203e-53	113.47
400	RAD51	0.80549	6.97846	16.2366	1.18596e-54	4.54906e-53	113.41
401	ROGDI	-0.639091	9.54726	-16.2273	1.34887e-54	5.15553e-53	113.282
402	FAM174A	-0.614919	9.01518	-16.2272	1.35079e-54	5.15553e-53	113.28
403	RPP40	0.567727	7.69012	16.2221	1.44788e-54	5.51235e-53	113.211
404	ABLIM3	-1.20713	8.39712	-16.213	1.64264e-54	6.23836e-53	113.086
405	CTDSP1	-0.375966	10.9424	-16.2123	1.6586e-54	6.28343e-53	113.076
406	TRIM41	-0.426314	9.356	-16.2061	1.80601e-54	6.82503e-53	112.992
407	CD80	0.946746	5.06076	16.2058	1.81437e-54	6.83978e-53	112.987
408	HEXIM2	-0.753523	7.08195	-16.2033	1.87719e-54	7.05926e-53	112.953
409	WARS	0.631157	11.0695	16.1908	2.23009e-54	8.36582e-53	112.782
410	RTN4RL1	-1.15369	8.21279	-16.1844	2.43567e-54	9.11476e-53	112.694
411	SALL2	-0.933337	8.61229	-16.1777	2.6721e-54	9.97518e-53	112.602
412	PRR15	-1.63386	8.48553	-16.1761	2.73145e-54	1.0172e-52	112.58
413	CRY2	-0.520249	9.367	-16.1731	2.8485e-54	1.05822e-52	112.539
414	AQP9	1.63579	5.25281	16.1711	2.92557e-54	1.08423e-52	112.512
415	PSMD1	0.310585	11.1119	16.1678	3.06488e-54	1.13312e-52	112.466
416	GDI2	0.361521	12.5994	16.1663	3.12715e-54	1.15336e-52	112.446
417	IGFALS	-1.54654	5.14256	-16.1631	3.26673e-54	1.20195e-52	112.403
418	TMEM101	-0.894871	9.05832	-16.1578	3.51596e-54	1.29056e-52	112.33
419	BBS1	-0.550865	9.11874	-16.1564	3.58423e-54	1.31248e-52	112.31
420	GFRA1	-2.43643	10.127	-16.1555	3.62952e-54	1.3259e-52	112.298
421	MASTL	0.537428	8.59805	16.1427	4.32792e-54	1.57728e-52	112.123
422	LYN	0.730418	9.10498	16.1413	4.40998e-54	1.60337e-52	112.104
423	JOSD1	0.353927	10.404	16.1379	4.62558e-54	1.67778e-52	112.057
424	SLC44A4	-2.05288	9.48813	-16.1038	7.38804e-54	2.67346e-52	111.592
425	INTS8	0.460605	10.2824	16.1016	7.61423e-54	2.74883e-52	111.562
426	SLC39A6	-1.32627	13.2531	-16.075	1.09763e-53	3.95326e-52	111.198
427	IL12RB2	1.62328	4.69691	16.0748	1.10064e-53	3.95483e-52	111.196
428	PPM1J	-1.08374	7.4672	-16.0731	1.12611e-53	4.0369e-52	111.173
429	ULK4	-0.710976	6.33535	-16.0728	1.13078e-53	4.0414e-52	111.169
430	PREP	0.477765	9.21701	16.0727	1.13263e-53	4.0414e-52	111.167
431	RAI2	-1.18079	8.29058	-16.0718	1.14687e-53	4.08269e-52	111.155
432	SF3B3	0.439692	10.8852	16.058	1.38552e-53	4.92086e-52	110.967
433	PHYHD1	-1.56419	7.6138	-16.0553	1.4373e-53	5.09297e-52	110.93
434	NUP93	0.511788	8.99425	16.0526	1.4923e-53	5.27566e-52	110.893
435	CDC45	1.10752	7.12118	16.0504	1.53769e-53	5.42362e-52	110.863
436	RHBDL1	-1.31822	5.25442	-16.0382	1.8188e-53	6.40041e-52	110.697
437	PRR11	1.24276	7.53076	16.0308	2.01315e-53	7.06812e-52	110.596
438	GTSE1	0.874445	7.30494	16.0046	2.87822e-53	1.00823e-51	110.24
439	IL2RA	1.18653	5.20176	16.0024	2.96747e-53	1.03713e-51	110.21
440	SKA1	0.986572	6.6472	16.0015	3.00618e-53	1.04827e-51	110.197
441	C17orf97	-0.69417	7.38024	-15.9821	3.91852e-53	1.36331e-51	109.934
442	LYPD6	-1.51502	6.79135	-15.9781	4.13626e-53	1.43581e-51	109.88
443	SFXN2	-0.756254	8.64785	-15.9467	6.35327e-53	2.20041e-51	109.454
444	CDK1	0.833325	9.33317	15.9412	6.84467e-53	2.36527e-51	109.38
445	LAPTM4B	0.914851	11.7338	15.9408	6.88162e-53	2.37269e-51	109.374
446	NEK11	-0.632929	7.82945	-15.9402	6.93911e-53	2.38715e-51	109.366
447	NUDT16	-0.449823	8.62254	-15.9395	7.00342e-53	2.40388e-51	109.357
448	CCDC153	-1.12254	4.36133	-15.9346	7.48897e-53	2.5648e-51	109.29
449	ME1	1.08555	7.83921	15.9311	7.8601e-53	2.68591e-51	109.242
450	MEIS3	-0.984517	8.00337	-15.9308	7.89075e-53	2.6904e-51	109.238
451	PAN2	-0.473293	9.24998	-15.9245	8.59733e-53	2.92481e-51	109.153
452	STK32B	-1.59921	6.81153	-15.9236	8.70452e-53	2.95472e-51	109.141
453	USP6NL	0.568112	8.38497	15.9201	9.12542e-53	3.09076e-51	109.094
454	PITPNB	0.347667	10.6183	15.9189	9.28299e-53	3.1372e-51	109.077
455	CLEC7A	0.918502	7.28398	15.9096	1.05393e-52	3.55393e-51	108.951
456	ATG5	0.44709	9.50828	15.9049	1.12267e-52	3.77745e-51	108.888
457	GGH	1.07409	9.03081	15.8925	1.32955e-52	4.46374e-51	108.72
458	DLAT	0.425623	9.47473	15.8877	1.41888e-52	4.75324e-51	108.655
459	VILL	-0.878589	6.86904	-15.8845	1.4818e-52	4.95322e-51	108.612
460	TMEM91	-0.69663	6.57522	-15.8832	1.509e-52	5.03318e-51	108.594
461	CXCL11	1.55182	7.49013	15.8819	1.5364e-52	5.11343e-51	108.576
462	CBFB	0.422381	9.9772	15.878	1.62063e-52	5.38211e-51	108.523
463	BTF3	-0.439072	12.5784	-15.8765	1.65255e-52	5.47625e-51	108.504
464	RRP1B	0.417389	9.93503	15.8753	1.67962e-52	5.55397e-51	108.488
465	STK3	0.499984	9.16108	15.8725	1.74563e-52	5.75983e-51	108.449
466	AGTR1	-1.9697	6.76536	-15.8719	1.75932e-52	5.79253e-51	108.442
467	EML2	-0.594502	8.99949	-15.8667	1.88954e-52	6.20798e-51	108.371
468	SLC45A1	-0.887865	5.42411	-15.8629	1.98883e-52	6.52023e-51	108.32
469	RNASEH1	0.406305	8.38692	15.8619	2.01601e-52	6.59524e-51	108.306
470	DNMT3B	0.800515	7.4547	15.8613	2.03229e-52	6.63434e-51	108.298
471	NFIL3	0.817689	8.91269	15.8587	2.10463e-52	6.85591e-51	108.264
472	NUP205	0.473425	10.062	15.8585	2.11281e-52	6.86799e-51	108.26
473	C20orf96	-0.750971	7.52793	-15.8521	2.30478e-52	7.47617e-51	108.173
474	PHF1	-0.427851	9.45585	-15.8485	2.41895e-52	7.82994e-51	108.125
475	FOXA1	-1.87251	11.1512	-15.8412	2.66982e-52	8.6238e-51	108.027
476	NOVA1	-1.70302	6.51689	-15.8344	2.93146e-52	9.44905e-51	107.934
477	ATP6V1C2	1.12249	6.12728	15.827	3.2384e-52	1.04165e-50	107.835
478	HSPD1	0.482265	12.0181	15.8247	3.34284e-52	1.07299e-50	107.804
479	CYTH2	-0.449275	9.79447	-15.8225	3.44265e-52	1.10273e-50	107.775
480	NECAB3	-0.700281	9.22423	-15.8154	3.79354e-52	1.21259e-50	107.678
481	ATP11B	0.766596	9.07962	15.814	3.86504e-52	1.23288e-50	107.66
482	SYBU	-1.2129	8.99673	-15.8051	4.36016e-52	1.38792e-50	107.54
483	SLC31A1	0.444713	9.91999	15.7986	4.75952e-52	1.51191e-50	107.453
484	FBP1	-1.12616	10.1443	-15.7851	5.7171e-52	1.81234e-50	107.271
485	REEP6	-1.53535	9.31016	-15.7829	5.89396e-52	1.86456e-50	107.24
486	DEPDC1B	0.978699	6.69027	15.772	6.82498e-52	2.15464e-50	107.095
487	ZFYVE27	-0.369227	8.98602	-15.7598	8.05504e-52	2.53775e-50	106.93
488	FANCA	0.831149	7.47519	15.7579	8.26386e-52	2.5982e-50	106.905
489	ATP6AP1L	-0.660229	6.143	-15.7516	9.00477e-52	2.82536e-50	106.819
490	PLXNB1	-0.608859	9.90818	-15.7487	9.361e-52	2.93114e-50	106.781
491	SYTL4	-0.874065	8.65455	-15.7456	9.76623e-52	3.0518e-50	106.739
492	PADI2	1.33079	8.9478	15.7374	1.0902e-51	3.39978e-50	106.629
493	ABCE1	0.380485	10.5363	15.735	1.12721e-51	3.50808e-50	106.596
494	ACTL6A	0.425952	10.472	15.7279	1.24028e-51	3.85215e-50	106.501
495	XBP1	-0.959067	13.7318	-15.7205	1.37047e-51	4.24789e-50	106.402
496	CCNB1	0.714288	9.59751	15.7175	1.42744e-51	4.41556e-50	106.362
497	CKAP2	0.600884	8.93486	15.6894	2.08463e-51	6.43551e-50	105.985
498	SLC25A5	0.413139	12.4902	15.6767	2.47399e-51	7.62217e-50	105.815
499	UCHL5	0.443753	8.69893	15.6729	2.60478e-51	8.00905e-50	105.764
500	NUF2	0.99846	8.18188	15.6717	2.64809e-51	8.12593e-50	105.748
501	TRIM59	0.606346	8.26947	15.6667	2.83183e-51	8.67241e-50	105.681
502	BTG3	0.839713	8.29505	15.6615	3.03962e-51	9.29023e-50	105.611
503	SLC15A1	1.63043	3.10663	15.6535	3.38382e-51	1.03217e-49	105.504
504	ZNF688	-0.632697	7.2043	-15.6432	3.88866e-51	1.1838e-49	105.366
505	MORN1	-0.819084	5.93076	-15.6426	3.91891e-51	1.19065e-49	105.358
506	HMMR	0.847845	8.15262	15.6416	3.97381e-51	1.20494e-49	105.344
507	CELF6	-0.811349	5.58566	-15.6398	4.06844e-51	1.2312e-49	105.321
508	PDHA1	0.390048	10.165	15.6377	4.18369e-51	1.26359e-49	105.293
509	POLQ	0.86943	7.19312	15.6254	4.93765e-51	1.48838e-49	105.129
510	WNK4	-2.03132	7.27496	-15.6246	4.99457e-51	1.50258e-49	105.117
511	GPN1	0.32045	9.80344	15.6192	5.36962e-51	1.61225e-49	105.045
512	SNX3	0.393685	11.4986	15.6033	6.64624e-51	1.99167e-49	104.833
513	TAF2	0.553798	9.8927	15.6006	6.89227e-51	2.06137e-49	104.797
514	LRRC27	-0.496601	7.56055	-15.5976	7.17936e-51	2.14305e-49	104.757
515	ELMOD3	-0.399442	8.35435	-15.5966	7.2719e-51	2.16646e-49	104.744
516	CHCHD5	-0.578827	7.8978	-15.596	7.33473e-51	2.18095e-49	104.736
517	RFC4	0.552371	9.01392	15.5927	7.66982e-51	2.27617e-49	104.691
518	DUSP28	-0.384631	7.2859	-15.5921	7.72909e-51	2.28933e-49	104.683
519	FOXN2	0.564117	8.14361	15.5858	8.4114e-51	2.48663e-49	104.599
520	MYO5C	-0.70782	10.4329	-15.5856	8.43467e-51	2.48871e-49	104.597
521	GABBR2	1.68564	2.95269	15.5797	9.12901e-51	2.68841e-49	104.518
522	ORAI3	-0.543079	9.21242	-15.5781	9.3271e-51	2.74149e-49	104.497
523	PPIL1	0.429719	9.44659	15.5449	1.45542e-50	4.26971e-49	104.055
524	DDX18	0.321775	10.5809	15.542	1.51375e-50	4.43234e-49	104.016
525	TUBG2	-0.593821	8.06177	-15.529	1.80162e-50	5.26518e-49	103.843
526	TRIM66	-0.605978	7.6727	-15.5158	2.14923e-50	6.26914e-49	103.667
527	KCND3	-1.45102	4.96815	-15.5031	2.54681e-50	7.41134e-49	103.499
528	FUT3	1.75498	5.34348	15.503	2.55047e-50	7.41134e-49	103.497
529	PCBD2	-0.459416	8.36509	-15.5029	2.55648e-50	7.41477e-49	103.495
530	PREX1	-1.01717	11.0021	-15.5002	2.64832e-50	7.66663e-49	103.46
531	FMNL2	0.733881	8.49726	15.4929	2.91974e-50	8.43646e-49	103.363
532	NCK1	0.403881	8.7819	15.4815	3.40381e-50	9.81667e-49	103.211
533	FLVCR2	0.621889	6.97724	15.4804	3.45067e-50	9.93313e-49	103.197
534	PNO1	0.318797	9.09468	15.4763	3.64886e-50	1.0484e-48	103.142
535	KCNK15	-1.57387	5.90037	-15.4746	3.73238e-50	1.07039e-48	103.119
536	ILF2	0.430115	12.1216	15.4691	4.01725e-50	1.14994e-48	103.046
537	SHMT2	0.453115	10.1862	15.468	4.07206e-50	1.16346e-48	103.033
538	SYTL5	-1.91483	6.35308	-15.4549	4.84986e-50	1.38311e-48	102.859
539	RACGAP1	0.641254	9.89032	15.449	5.25342e-50	1.49542e-48	102.78
540	LMNB1	0.716894	9.67118	15.4452	5.52062e-50	1.56857e-48	102.73
541	ERGIC2	0.379173	9.64262	15.4421	5.75517e-50	1.63219e-48	102.689
542	HPSE	0.860166	5.84663	15.4373	6.1336e-50	1.73631e-48	102.626
543	C1orf21	-0.889204	9.78956	-15.4308	6.69453e-50	1.89161e-48	102.539
544	SSH3	-0.612164	9.73833	-15.4306	6.71169e-50	1.89297e-48	102.536
545	SPSB3	-0.512666	9.79795	-15.4271	7.02829e-50	1.97862e-48	102.49
546	NXPH3	-1.13159	6.87692	-15.4136	8.41987e-50	2.36605e-48	102.311
547	EXT1	0.460254	9.50845	15.4101	8.8149e-50	2.46942e-48	102.265
548	SLC22A5	-0.660375	8.66425	-15.4101	8.81992e-50	2.46942e-48	102.265
549	C1orf226	-1.0546	8.84207	-15.4069	9.19893e-50	2.57084e-48	102.223
550	FPR3	0.93717	8.66176	15.3892	1.16477e-49	3.24927e-48	101.989
551	PIGQ	-0.570784	9.40435	-15.3871	1.19814e-49	3.3363e-48	101.961
552	KPNA3	0.399796	9.9846	15.377	1.37094e-49	3.81058e-48	101.827
553	ZNF552	-0.932948	9.02902	-15.3735	1.43527e-49	3.98215e-48	101.781
554	MBD6	-0.522765	9.87218	-15.3667	1.57042e-49	4.34928e-48	101.692
555	SNAPC2	-0.515715	8.43958	-15.3625	1.66054e-49	4.59057e-48	101.636
556	NCOA7	0.785997	9.22314	15.3612	1.69009e-49	4.66385e-48	101.619
557	SEMA3G	-0.904484	8.21052	-15.3493	1.98089e-49	5.45651e-48	101.461
558	ASCC3	0.495139	9.67408	15.3447	2.10512e-49	5.78831e-48	101.401
559	UBE2A	0.282717	10.7331	15.3426	2.16563e-49	5.94406e-48	101.373
560	DYRK1B	-0.583609	8.18175	-15.3338	2.43411e-49	6.66903e-48	101.256
561	ARL5B	0.62836	8.15319	15.3307	2.53378e-49	6.92973e-48	101.217
562	ADCY1	-1.4763	7.79027	-15.3166	3.05781e-49	8.34804e-48	101.03
563	IVD	-0.585514	9.87035	-15.3128	3.21481e-49	8.76106e-48	100.98
564	DIAPH3	0.898167	6.73647	15.3101	3.33019e-49	9.05943e-48	100.945
565	MTBP	0.702434	6.48075	15.2989	3.86421e-49	1.04935e-47	100.797
566	LETMD1	-0.359668	9.74018	-15.2927	4.19288e-49	1.1366e-47	100.716
567	AURKB	1.0265	6.95028	15.2896	4.37181e-49	1.18301e-47	100.675
568	YES1	0.56315	10.0543	15.2887	4.42397e-49	1.19502e-47	100.663
569	TDO2	1.24204	5.56783	15.2861	4.57597e-49	1.2339e-47	100.629
570	PLEKHH3	-0.635808	8.5431	-15.2782	5.08119e-49	1.36773e-47	100.525
571	MKNK2	-0.510589	11.662	-15.2712	5.57711e-49	1.49859e-47	100.433
572	CYB5D1	-0.519005	9.0785	-15.2705	5.62742e-49	1.50947e-47	100.424
573	ASTN2	-1.00479	7.54274	-15.2703	5.64549e-49	1.51167e-47	100.421
574	KIF11	0.728503	9.17058	15.2697	5.69274e-49	1.52167e-47	100.413
575	ZNF580	-0.567967	8.53972	-15.2695	5.70324e-49	1.52182e-47	100.411
576	ANKRD30A	-2.87246	7.65482	-15.2693	5.72069e-49	1.52383e-47	100.408
577	STK38	0.450056	9.69081	15.2655	6.01401e-49	1.59918e-47	100.358
578	IDI1	0.490857	10.1106	15.2633	6.18834e-49	1.64269e-47	100.33
579	TMEM175	-0.506465	8.31058	-15.2605	6.42755e-49	1.70324e-47	100.292
580	MYO10	0.80111	9.36581	15.2575	6.68974e-49	1.76967e-47	100.252
581	ECT2	0.638771	9.34851	15.2572	6.71312e-49	1.77279e-47	100.249
582	OIP5	0.782324	6.58927	15.2559	6.82933e-49	1.79899e-47	100.232
583	HPN	-1.4375	8.73141	-15.2558	6.84219e-49	1.79899e-47	100.23
584	ZNF500	-0.405335	8.14085	-15.2557	6.84751e-49	1.79899e-47	100.229
585	SFXN5	-0.764759	8.26033	-15.2553	6.88628e-49	1.80609e-47	100.223
586	TCEA3	-0.74811	9.6834	-15.2526	7.13266e-49	1.86752e-47	100.189
587	CDCA3	0.890156	7.83666	15.2422	8.18027e-49	2.13816e-47	100.052
588	IL22RA2	1.35752	2.93594	15.239	8.5403e-49	2.22731e-47	100.01
589	NEIL3	0.922467	5.90412	15.2389	8.55038e-49	2.22731e-47	100.008
590	RNASE4	-0.834414	9.96815	-15.2383	8.61231e-49	2.23964e-47	100.001
591	LAMP3	1.32986	7.43805	15.2346	9.05293e-49	2.35024e-47	99.9517
592	BIRC5	1.02217	8.0682	15.2263	1.00917e-48	2.6155e-47	99.8438
593	CDK6	0.922518	8.2759	15.2237	1.04453e-48	2.70124e-47	99.8096
594	MMP12	1.84427	5.24441	15.2236	1.04578e-48	2.70124e-47	99.8084
595	SFI1	-0.516802	8.72679	-15.2224	1.0637e-48	2.74293e-47	99.7916
596	APBB2	-0.652918	10.2114	-15.2215	1.07565e-48	2.76907e-47	99.7805
597	NCS1	0.649669	8.14379	15.2143	1.1837e-48	3.04212e-47	99.6854
598	IP6K2	-0.36384	10.4557	-15.2134	1.1966e-48	3.07014e-47	99.6746
599	SCRN2	-0.668526	8.34436	-15.2116	1.22601e-48	3.14034e-47	99.6505
600	FBXO45	0.435346	8.96985	15.21	1.25248e-48	3.20281e-47	99.6293
601	UBE2D1	0.426462	8.39651	15.2035	1.36451e-48	3.48348e-47	99.5442
602	RNGTT	0.394993	8.47017	15.1971	1.48365e-48	3.78133e-47	99.461
603	STIP1	0.456311	11.2057	15.1918	1.59277e-48	4.05272e-47	99.3906
604	PIR	0.830222	7.7611	15.1867	1.7031e-48	4.32628e-47	99.324
605	IGF1R	-1.09622	10.8747	-15.1785	1.89785e-48	4.813e-47	99.2165
606	CACNA1F	-1.21736	3.5358	-15.1738	2.01958e-48	5.11327e-47	99.1547
607	ZNF219	-0.682239	7.53999	-15.1707	2.10202e-48	5.31322e-47	99.115
608	WDR25	-0.521491	7.2527	-15.1543	2.60994e-48	6.58624e-47	98.9
609	ABCA3	-0.786918	10.0834	-15.1453	2.93814e-48	7.40227e-47	98.7824
610	NAE1	0.39546	10.0158	15.1379	3.23618e-48	8.1398e-47	98.6864
611	MTMR2	0.518675	9.07322	15.1364	3.30033e-48	8.28756e-47	98.6669
612	FSCN2	-0.960187	4.08842	-15.1292	3.63184e-48	9.10513e-47	98.5718
613	FAM161B	-0.752263	7.35273	-15.1204	4.07718e-48	1.02049e-46	98.457
614	DOK1	-0.663178	8.1153	-15.1137	4.44861e-48	1.11164e-46	98.3704
615	TPSG1	-1.67924	4.11671	-15.0921	5.91163e-48	1.47401e-46	98.088
616	INTU	-0.598742	7.03841	-15.092	5.91796e-48	1.47401e-46	98.0869
617	CSE1L	0.435743	11.2383	15.0855	6.44294e-48	1.60217e-46	98.0025
618	HKR1	-0.40303	8.44888	-15.0828	6.67858e-48	1.65808e-46	97.9668
619	OPRK1	1.31073	2.39187	15.0825	6.70631e-48	1.66228e-46	97.9627
620	LRP12	0.78518	7.65062	15.0736	7.53609e-48	1.86494e-46	97.8468
621	SLAMF8	0.927332	8.11353	15.0713	7.7612e-48	1.91755e-46	97.8176
622	EZH1	-0.415651	8.91174	-15.0683	8.07079e-48	1.99084e-46	97.7787
623	GLS	0.581562	9.51018	15.0666	8.25883e-48	2.03395e-46	97.7559
624	SYTL1	-0.745601	9.05966	-15.0627	8.68591e-48	2.13324e-46	97.7058
625	E2F2	0.833073	6.97964	15.0627	8.6898e-48	2.13324e-46	97.7053
626	CNTD1	-0.874496	5.7268	-15.0585	9.18003e-48	2.24999e-46	97.6508
627	GTF2IRD2	-0.459633	8.54925	-15.0583	9.2087e-48	2.25342e-46	97.6477
628	TAF5	0.41605	7.14476	15.0541	9.72996e-48	2.37718e-46	97.593
629	SLC22A18	-0.776526	8.6678	-15.0462	1.07859e-47	2.63096e-46	97.4907
630	SLC16A10	1.09955	4.06794	15.0391	1.18296e-47	2.88098e-46	97.399
631	KARS	0.383304	11.5861	15.0327	1.28653e-47	3.12824e-46	97.3156
632	ZBTB48	-0.434804	8.21244	-15.0226	1.46856e-47	3.5652e-46	97.1842
633	NPY1R	-2.4198	8.62926	-15.0034	1.88882e-47	4.57822e-46	96.9342
634	PSMD2	0.353881	11.9699	14.9936	2.14663e-47	5.19491e-46	96.8072
635	ATAD2	0.749836	10.0516	14.9934	2.15007e-47	5.19503e-46	96.8056
636	NCAPD2	0.554245	10.1359	14.9908	2.22561e-47	5.36911e-46	96.7713
637	PRC1	0.775314	9.85432	14.9872	2.33246e-47	5.61803e-46	96.7247
638	ATP1B3	0.5102	9.89886	14.983	2.46323e-47	5.92371e-46	96.6705
639	MAST4	-0.977362	8.75134	-14.9758	2.70813e-47	6.50249e-46	96.5764
640	P2RX4	-0.456064	9.5221	-14.9624	3.22244e-47	7.72529e-46	96.4037
641	PFKP	0.961687	9.72098	14.9571	3.45333e-47	8.2659e-46	96.335
642	RPH3AL	-0.814688	6.85935	-14.9418	4.21667e-47	1.00773e-45	96.1366
643	PLA2G7	1.1076	7.09264	14.9357	4.56471e-47	1.08921e-45	96.0579
644	THTPA	-0.467892	8.55154	-14.9323	4.77506e-47	1.13764e-45	96.0131
645	YPEL3	-0.573411	9.63154	-14.9307	4.87021e-47	1.15851e-45	95.9935
646	IFNAR2	0.49505	8.48423	14.9301	4.91274e-47	1.16681e-45	95.9849
647	EPRS	0.439879	11.6209	14.9086	6.49536e-47	1.54031e-45	95.7076
648	MORN4	-0.510603	7.3537	-14.907	6.62954e-47	1.56971e-45	95.6872
649	NUSAP1	0.780002	9.43523	14.9037	6.92917e-47	1.63812e-45	95.6433
650	HMGB3	0.793201	10.057	14.9006	7.20782e-47	1.70138e-45	95.6042
651	ZNF44	-0.490034	7.89205	-14.8998	7.28044e-47	1.71588e-45	95.5942
652	LAMP2	0.371936	11.9027	14.8997	7.2941e-47	1.71646e-45	95.5924
653	CIAPIN1	0.372692	9.3024	14.896	7.65314e-47	1.79819e-45	95.5447
654	TNFSF13B	0.824461	7.25433	14.8953	7.72828e-47	1.81307e-45	95.535
655	UBE2T	0.802804	8.76687	14.8787	9.58039e-47	2.24415e-45	95.3216
656	CELSR1	-0.91556	10.131	-14.8738	1.02151e-46	2.38917e-45	95.2579
657	CDC6	0.982033	8.29517	14.8503	1.38526e-46	3.23501e-45	94.9554
658	NICN1	-0.442492	8.27166	-14.8447	1.48937e-46	3.47285e-45	94.8834
659	RIOK1	0.416039	8.9932	14.8417	1.54888e-46	3.60613e-45	94.8445
660	ACE2	1.52558	3.31916	14.8352	1.68529e-46	3.9178e-45	94.7607
661	BRIX1	0.397124	9.22969	14.8156	2.17166e-46	5.04081e-45	94.5089
662	HIVEP2	0.572011	8.87218	14.8088	2.37128e-46	5.49586e-45	94.4216
663	YBX1	0.537611	11.8806	14.8014	2.61141e-46	6.04327e-45	94.3258
664	BTRC	-0.531077	8.91435	-14.7982	2.72219e-46	6.29014e-45	94.2845
665	SETBP1	-0.844983	8.83506	-14.788	3.10405e-46	7.16172e-45	94.1541
666	ADAMDEC1	1.52756	6.84753	14.7792	3.47689e-46	8.00989e-45	94.0415
667	CISD1	0.451248	8.65268	14.7749	3.67842e-46	8.46147e-45	93.9856
668	VGLL1	2.05205	3.86243	14.7669	4.07933e-46	9.36963e-45	93.8828
669	GBP5	1.31605	7.84932	14.7574	4.61075e-46	1.05744e-44	93.7612
670	MTHFD1L	0.787193	7.12424	14.7488	5.15337e-46	1.18012e-44	93.6507
671	YWHAQ	0.361194	12.8707	14.746	5.33928e-46	1.22087e-44	93.6155
672	SURF4	0.292696	12.0039	14.7375	5.95819e-46	1.36037e-44	93.5066
673	NUDT6	-0.579689	6.6415	-14.7243	7.06278e-46	1.61017e-44	93.3377
674	KIF15	0.850392	7.54305	14.7126	8.21972e-46	1.87114e-44	93.1871
675	RHOB	-0.725448	11.2827	-14.712	8.27811e-46	1.88164e-44	93.1801
676	BCAT2	-0.565095	9.05447	-14.7101	8.48416e-46	1.92563e-44	93.1556
677	CLSPN	0.951789	6.15455	14.7059	8.9517e-46	2.02874e-44	93.1024
678	NEDD4L	-0.617865	9.62163	-14.6961	1.01616e-45	2.29955e-44	92.9765
679	UBE2V2	0.465735	9.4454	14.6936	1.04852e-45	2.36928e-44	92.9454
680	CKS1B	0.596499	10.1409	14.6894	1.1078e-45	2.49955e-44	92.8908
681	GTF2F1	-0.33248	10.0937	-14.6877	1.13168e-45	2.54969e-44	92.8696
682	ADAMTS15	-1.54254	6.89468	-14.683	1.20292e-45	2.70622e-44	92.809
683	CDH3	1.36562	9.39464	14.6754	1.3254e-45	2.97739e-44	92.7127
684	LRGUK	-0.938584	4.48367	-14.6712	1.39919e-45	3.13856e-44	92.6589
685	MSN	0.551342	11.29	14.6655	1.5052e-45	3.37143e-44	92.5863
686	POLM	-0.411005	8.43669	-14.6651	1.513e-45	3.38397e-44	92.5812
687	ECE2	0.622781	7.33278	14.6596	1.62382e-45	3.62654e-44	92.511
688	DAPK1	0.785448	8.38875	14.659	1.63708e-45	3.65084e-44	92.5029
689	C1orf198	0.511258	11.1425	14.6533	1.76174e-45	3.92312e-44	92.4301
690	PLIN5	-1.47995	6.20798	-14.6479	1.88786e-45	4.19789e-44	92.3614
691	SOD2	0.661158	11.0436	14.6446	1.96988e-45	4.37393e-44	92.3192
692	STXBP2	-0.516223	9.79071	-14.6405	2.07629e-45	4.60354e-44	92.2669
693	CDC25B	0.669962	9.9834	14.6256	2.51335e-45	5.56456e-44	92.0773
694	WDR43	0.352662	9.65632	14.62	2.69909e-45	5.96716e-44	92.0065
695	MYO15A	-0.76203	4.52934	-14.6165	2.8228e-45	6.23168e-44	91.962
696	WDR6	-0.474181	10.6822	-14.6153	2.86677e-45	6.31462e-44	91.9466
697	PRRT3	-0.871526	7.91608	-14.6153	2.8686e-45	6.31462e-44	91.946
698	LRIG1	-0.643773	10.246	-14.6073	3.17965e-45	6.98931e-44	91.8437
699	NOL10	0.324495	8.96948	14.6041	3.31208e-45	7.26998e-44	91.8032
700	RBM28	0.356586	9.00857	14.6038	3.32171e-45	7.28072e-44	91.8003
701	RAB11FIP3	-0.524835	9.82772	-14.6029	3.36175e-45	7.35797e-44	91.7885
702	AARS	0.440639	11.2691	14.6025	3.37819e-45	7.38342e-44	91.7836
703	FMO5	-1.26938	7.22052	-14.6004	3.47075e-45	7.57492e-44	91.7568
704	ASB13	-0.639873	10.0905	-14.5979	3.58487e-45	7.81288e-44	91.7246
705	RBL1	0.713668	6.87016	14.5973	3.61272e-45	7.86241e-44	91.717
706	PHOSPHO2	-0.642922	7.241	-14.5931	3.81315e-45	8.28685e-44	91.6633
707	SNX1	-0.388261	10.5665	-14.5921	3.86163e-45	8.38034e-44	91.6508
708	CITED1	-1.57671	4.87233	-14.5852	4.22e-45	9.14512e-44	91.5627
709	ATP11C	0.606711	8.30284	14.5842	4.27239e-45	9.2456e-44	91.5504
710	TGS1	0.42335	8.73919	14.5794	4.54483e-45	9.82131e-44	91.489
711	PALM2	0.945068	5.52057	14.5759	4.75168e-45	1.02539e-43	91.4449
712	SERBP1	0.336279	11.9709	14.5726	4.95572e-45	1.06792e-43	91.4031
713	SPATA20	-0.722901	10.0514	-14.5712	5.0448e-45	1.08559e-43	91.3854
714	BCL2A1	1.0916	6.35599	14.571	5.05815e-45	1.08694e-43	91.3828
715	ATP2C1	0.346065	10.7649	14.5659	5.40099e-45	1.15898e-43	91.3177
716	TTLL4	0.610433	8.61703	14.5647	5.48073e-45	1.17445e-43	91.3031
717	GAL	1.46866	4.30736	14.5617	5.69789e-45	1.21928e-43	91.2645
718	BRCA2	0.783263	7.09874	14.5603	5.79737e-45	1.23885e-43	91.2474
719	EZH2	0.636987	8.83822	14.5602	5.80826e-45	1.23945e-43	91.2455
720	HAPLN3	1.01222	8.21255	14.5552	6.18615e-45	1.31825e-43	91.1829
721	ABCC4	0.946087	6.89035	14.5541	6.27595e-45	1.33553e-43	91.1686
722	CELSR2	-0.867736	10.6788	-14.5538	6.30085e-45	1.33897e-43	91.1647
723	SLC35C1	0.472062	8.80927	14.5483	6.75635e-45	1.43379e-43	91.0954
724	ARL4C	0.707014	9.39333	14.5467	6.89608e-45	1.46142e-43	91.075
725	CCNL2	-0.519216	10.4484	-14.5409	7.43468e-45	1.57338e-43	91.0004
726	GEN1	0.527285	8.02148	14.5399	7.53041e-45	1.59145e-43	90.9877
727	GPR19	0.995629	4.84394	14.5375	7.7638e-45	1.63851e-43	90.9573
728	RALA	0.300007	10.7015	14.5331	8.21114e-45	1.73054e-43	90.9017
729	TCF19	0.610354	8.81465	14.5323	8.28805e-45	1.74436e-43	90.8925
730	FIGNL1	0.456126	8.42037	14.5304	8.49291e-45	1.78502e-43	90.8682
731	CCL7	1.31855	2.79161	14.5285	8.71016e-45	1.82818e-43	90.8431
732	DALRD3	-0.487641	9.36924	-14.5274	8.82734e-45	1.85024e-43	90.8299
733	KLHDC9	-1.06203	7.76412	-14.5264	8.93922e-45	1.87114e-43	90.8174
734	VTA1	0.367057	9.76932	14.5182	9.93034e-45	2.07577e-43	90.713
735	SEMA3F	-0.625313	10.1192	-14.5081	1.12979e-44	2.35842e-43	90.5849
736	LTV1	0.381391	9.04848	14.5028	1.20767e-44	2.51758e-43	90.5187
737	CDK2AP1	0.527229	11.8109	14.4992	1.26542e-44	2.63437e-43	90.4723
738	CDC7	0.682333	8.04877	14.4964	1.3103e-44	2.72412e-43	90.4377
739	RPF2	0.474929	9.01161	14.496	1.31789e-44	2.73618e-43	90.432
740	PHF7	-0.574372	6.01552	-14.4958	1.32085e-44	2.73862e-43	90.4297
741	ACOT9	0.54784	8.88908	14.4944	1.34558e-44	2.78612e-43	90.4113
742	GPR180	0.502174	7.80866	14.491	1.40397e-44	2.90312e-43	90.3691
743	ASAP1	0.466043	10.1117	14.488	1.45947e-44	3.01382e-43	90.3306
744	ASF1A	0.409082	9.06073	14.4765	1.6894e-44	3.48393e-43	90.1854
745	LAD1	1.18156	9.13961	14.4761	1.6978e-44	3.49655e-43	90.1805
746	SDCBP	0.451509	11.9175	14.4742	1.73844e-44	3.57545e-43	90.157
747	ZNF516	-0.84929	8.20441	-14.4732	1.76045e-44	3.61587e-43	90.1445
748	GNB4	0.663795	10.1196	14.4686	1.86829e-44	3.83224e-43	90.0854
749	CARD10	-0.682345	7.83479	-14.4616	2.0423e-44	4.18359e-43	89.997
750	NCAPG2	0.547068	9.07714	14.4496	2.37763e-44	4.86401e-43	89.8461
751	AP1G2	-0.520291	9.7338	-14.4494	2.38386e-44	4.87025e-43	89.8435
752	TCEAL4	-0.666883	11.7065	-14.4462	2.48278e-44	5.06559e-43	89.8031
753	D2HGDH	-0.676652	8.49463	-14.4457	2.49857e-44	5.09105e-43	89.7968
754	SLC7A8	-1.00481	10.229	-14.443	2.58697e-44	5.26418e-43	89.7623
755	ARHGAP11A	0.795055	7.5171	14.4405	2.67059e-44	5.42714e-43	89.7307
756	GAPDH	0.499891	15.1236	14.4318	2.98115e-44	6.05024e-43	89.6215
757	MARCO	1.72073	4.51322	14.4286	3.10459e-44	6.29242e-43	89.5812
758	ZNF862	-0.512544	8.92574	-14.4201	3.45748e-44	6.99842e-43	89.4743
759	AZU1	-1.25417	2.99965	-14.4191	3.5021e-44	7.07941e-43	89.4616
760	SMAP1	0.353365	9.75563	14.4028	4.30856e-44	8.6982e-43	89.2558
761	RFC3	0.491593	8.14322	14.3983	4.55983e-44	9.19335e-43	89.1995
762	CCL8	1.19351	6.58347	14.3971	4.63232e-44	9.32725e-43	89.1839
763	TMEM232	-1.06421	3.48194	-14.3954	4.73251e-44	9.51651e-43	89.1626
764	DCBLD1	0.54849	8.0847	14.395	4.75479e-44	9.54879e-43	89.158
765	CCT8	0.357601	11.3389	14.3884	5.16786e-44	1.03648e-42	89.0753
766	SEPHS1	0.391936	10.0359	14.3831	5.53235e-44	1.10813e-42	89.0076
767	RASGEF1B	0.735139	6.67783	14.3808	5.69639e-44	1.1395e-42	88.9786
768	SLC5A6	0.66486	10.6347	14.3709	6.45099e-44	1.28877e-42	88.8551
769	RDX	0.528385	9.17412	14.3678	6.71308e-44	1.33939e-42	88.8155
770	DNAL1	-0.513953	8.33386	-14.3644	7.00399e-44	1.39561e-42	88.7734
771	NDUFAF4	0.45519	7.92836	14.3614	7.27796e-44	1.44832e-42	88.7353
772	TRAM1	0.403693	12.079	14.3612	7.30059e-44	1.45094e-42	88.7323
773	STARD4	0.677019	6.2136	14.3574	7.6601e-44	1.52043e-42	88.6845
774	NHSL1	0.635815	7.75503	14.3568	7.71682e-44	1.5297e-42	88.6772
775	PDCD1LG2	0.865485	5.47002	14.3485	8.56837e-44	1.69632e-42	88.5733
776	CPEB2	-0.709471	9.08858	-14.3451	8.94848e-44	1.76928e-42	88.5302
777	ME2	0.506725	9.44657	14.3364	9.98966e-44	1.9726e-42	88.4209
778	PLCD4	-0.851158	7.05306	-14.336	1.00411e-43	1.98021e-42	88.4158
779	VIPR1	-0.826699	7.95826	-14.3319	1.05754e-43	2.0829e-42	88.3643
780	CCNH	-0.341151	9.29333	-14.3221	1.1965e-43	2.35358e-42	88.2418
781	DHCR7	0.724535	10.1269	14.3213	1.20818e-43	2.3735e-42	88.2321
782	HOOK2	-0.510052	9.45892	-14.3123	1.35397e-43	2.65652e-42	88.119
783	ELOVL2	-1.81593	7.60128	-14.3085	1.41969e-43	2.78191e-42	88.072
784	AKR7A2	-0.423036	10.2292	-14.3055	1.47416e-43	2.88494e-42	88.0346
785	DYNC2LI1	-0.367805	8.54428	-14.305	1.48417e-43	2.90084e-42	88.0279
786	ULBP3	1.05138	3.23722	14.2995	1.59158e-43	3.10653e-42	87.9585
787	LZTFL1	-0.467578	8.71798	-14.2994	1.59345e-43	3.10653e-42	87.9573
788	FAM111B	0.904769	7.50106	14.2969	1.64305e-43	3.19916e-42	87.9269
789	HDAC7	-0.404062	9.58376	-14.2941	1.70349e-43	3.31263e-42	87.891
790	GPIHBP1	-1.13454	5.29913	-14.2921	1.74602e-43	3.39103e-42	87.8666
791	ZNF629	-0.362107	9.75418	-14.2912	1.76569e-43	3.42491e-42	87.8554
792	MAPRE1	0.296049	11.5244	14.2878	1.84342e-43	3.57117e-42	87.8127
793	KIAA1324	-1.04354	11.7799	-14.2831	1.95631e-43	3.78508e-42	87.7537
794	TMEM206	0.446013	8.03426	14.2777	2.09357e-43	4.04555e-42	87.6863
795	STARD10	-0.884065	10.8485	-14.2747	2.17383e-43	4.19535e-42	87.649
796	NOP58	0.328433	10.9207	14.2724	2.23865e-43	4.31503e-42	87.6198
797	ATG16L2	-0.673906	8.15048	-14.2676	2.37874e-43	4.5793e-42	87.5596
798	UGP2	0.385327	10.507	14.2665	2.41179e-43	4.63711e-42	87.5459
799	FAM91A1	0.448168	10.1973	14.2639	2.49287e-43	4.78699e-42	87.513
800	LYPD6B	-1.30364	7.44022	-14.2599	2.61883e-43	5.02259e-42	87.4641
801	NKRF	0.338583	8.57189	14.257	2.71713e-43	5.20462e-42	87.4275
802	RIBC1	-0.763289	5.81802	-14.2454	3.14557e-43	6.01777e-42	87.2822
803	JMJD8	-0.413642	10.2144	-14.2415	3.30237e-43	6.30987e-42	87.2339
804	DCLRE1B	0.376704	8.0014	14.2396	3.38353e-43	6.4569e-42	87.2098
805	KYNU	1.22004	7.32829	14.2348	3.59208e-43	6.84637e-42	87.1504
806	IFT88	-0.467549	8.66966	-14.2331	3.67117e-43	6.98843e-42	87.1288
807	UBE2J1	0.352525	10.2439	14.2327	3.687e-43	7.00986e-42	87.1245
808	PVR	0.562132	8.33167	14.2304	3.79569e-43	7.20759e-42	87.0957
809	SLC43A3	0.628762	9.62725	14.2298	3.82618e-43	7.2565e-42	87.0877
810	TSNAXIP1	-0.759313	5.18676	-14.229	3.86562e-43	7.32225e-42	87.0775
811	NUP155	0.528273	9.15438	14.2241	4.10839e-43	7.77251e-42	87.0171
812	NDRG1	0.831822	11.729	14.2221	4.21428e-43	7.96302e-42	86.9918
813	LTBP1	0.764169	9.81779	14.222	4.2211e-43	7.9661e-42	86.9902
814	YARS	0.366582	10.5473	14.2206	4.29743e-43	8.10018e-42	86.9724
815	IQCH	-0.676288	5.5356	-14.2199	4.33105e-43	8.15353e-42	86.9647
816	NSUN2	0.332797	10.5033	14.2194	4.35852e-43	8.19519e-42	86.9584
817	INPP5J	-1.13708	8.28961	-14.219	4.38223e-43	8.22968e-42	86.953
818	PLK4	0.6723	7.21835	14.2158	4.56125e-43	8.5554e-42	86.9133
819	ZER1	-0.300805	9.63584	-14.2105	4.87697e-43	9.13643e-42	86.8468
820	CEBPG	0.384496	9.8847	14.2014	5.46744e-43	1.02265e-41	86.7334
821	ST8SIA1	1.07076	6.11974	14.2013	5.4722e-43	1.02265e-41	86.7325
822	RGS20	0.913429	2.36598	14.1988	5.64439e-43	1.05272e-41	86.7017
823	VRK1	0.412973	8.44761	14.1988	5.6468e-43	1.05272e-41	86.7013
824	WFS1	-0.595535	10.3442	-14.1972	5.75905e-43	1.07234e-41	86.6818
825	FAM174B	-0.728504	9.61337	-14.1949	5.92885e-43	1.10262e-41	86.6529
826	SSR1	0.34334	11.5864	14.1919	6.15984e-43	1.14419e-41	86.615
827	CEBPB	0.667416	10.6934	14.1917	6.17013e-43	1.14472e-41	86.6133
828	TMEM45A	0.918831	9.22095	14.19	6.30568e-43	1.16845e-41	86.5918
829	B3GNT7	0.833364	6.42533	14.1833	6.86074e-43	1.26978e-41	86.508
830	ZNF124	0.571679	6.77912	14.181	7.06082e-43	1.30523e-41	86.4795
831	GAN	0.633833	5.92836	14.1766	7.45641e-43	1.3767e-41	86.4254
832	SLC9A6	0.633453	8.09071	14.1729	7.81438e-43	1.44106e-41	86.3788
833	CCT4	0.318784	11.4303	14.1682	8.28482e-43	1.52598e-41	86.3208
834	TMPRSS6	-1.59382	5.41659	-14.1607	9.10579e-43	1.67518e-41	86.227
835	OCEL1	-0.5556	8.31419	-14.1554	9.72638e-43	1.78721e-41	86.1615
836	CRELD1	-0.406846	9.01668	-14.1545	9.84061e-43	1.80603e-41	86.1499
837	ZG16B	-1.29505	9.80297	-14.1544	9.85384e-43	1.8063e-41	86.1486
838	CLCN4	0.956312	5.73869	14.147	1.08132e-42	1.9798e-41	86.0564
839	A1BG	-0.729	7.20213	-14.1418	1.15333e-42	2.10912e-41	85.9924
840	ABTB1	-0.519803	7.91694	-14.1325	1.29574e-42	2.36673e-41	85.8768
841	CCL18	1.58039	6.2154	14.1304	1.33018e-42	2.42675e-41	85.8508
842	RGS11	-1.17204	6.30263	-14.1275	1.37931e-42	2.5134e-41	85.8148
843	GCH1	0.564228	8.78102	14.1273	1.38305e-42	2.51721e-41	85.8121
844	ZNF442	-0.641391	5.3536	-14.1254	1.41625e-42	2.57459e-41	85.7885
845	ASB16	-0.808203	5.30081	-14.1233	1.45395e-42	2.63999e-41	85.7624
846	GP2	-2.21337	6.11803	-14.1194	1.5254e-42	2.76646e-41	85.7148
847	MYH7B	-0.780746	3.41731	-14.1165	1.58201e-42	2.86574e-41	85.6787
848	COG7	-0.373149	9.49343	-14.1125	1.66412e-42	3.01092e-41	85.6284
849	ABI1	0.313218	10.1044	14.1091	1.73652e-42	3.13821e-41	85.5862
850	RTN4IP1	0.510146	7.36199	14.1085	1.74849e-42	3.15613e-41	85.5793
851	ZNF563	-0.508218	6.41052	-14.0918	2.15361e-42	3.88283e-41	85.3725
852	SORCS1	-1.84589	4.74772	-14.0917	2.1577e-42	3.88563e-41	85.3706
853	AAAS	-0.289365	9.15199	-14.0901	2.20138e-42	3.95965e-41	85.3507
854	EGFL6	1.1381	6.47743	14.0876	2.2686e-42	4.07578e-41	85.3208
855	PSD4	-0.427883	9.80436	-14.0802	2.48923e-42	4.46694e-41	85.2287
856	VPS37D	-0.761661	6.3666	-14.0734	2.7103e-42	4.85796e-41	85.1442
857	SEMA3B	-1.24146	7.26148	-14.0628	3.09151e-42	5.53478e-41	85.0136
858	ARFIP2	-0.45868	10.6708	-14.0613	3.15058e-42	5.63396e-41	84.9948
859	PIGV	-0.397094	8.6851	-14.0604	3.18481e-42	5.68853e-41	84.9841
860	RLN2	-1.19501	5.05106	-14.0577	3.29481e-42	5.87817e-41	84.9504
861	CKS2	0.626551	9.7332	14.0565	3.3426e-42	5.9565e-41	84.9361
862	CASP14	1.86575	2.86061	14.0459	3.81763e-42	6.79512e-41	84.8042
863	TTLL9	-0.85724	4.24169	-14.0439	3.90975e-42	6.95103e-41	84.7805
864	ZNF785	-0.45285	7.91093	-14.0355	4.34556e-42	7.71688e-41	84.6756
865	ZFYVE28	-0.59137	6.66759	-14.0266	4.85007e-42	8.60285e-41	84.5666
866	PSMB2	0.35758	9.96271	14.0252	4.93498e-42	8.74335e-41	84.5494
867	TCEAL1	-0.757365	9.35643	-14.0181	5.39191e-42	9.54188e-41	84.4615
868	PLEKHG1	0.697147	8.40973	14.018	5.4e-42	9.54518e-41	84.46
869	CCNDBP1	-0.405582	9.72369	-14.0139	5.68414e-42	1.00359e-40	84.4091
870	ABHD1	-0.772348	4.51636	-14.0122	5.80093e-42	1.02303e-40	84.3889
871	TMEM115	-0.337439	9.70301	-14.0052	6.33259e-42	1.11551e-40	84.3019
872	IVNS1ABP	0.37033	10.6457	14.0041	6.41219e-42	1.12824e-40	84.2895
873	KLHL26	-0.348553	7.83967	-14.0028	6.52348e-42	1.1465e-40	84.2724
874	NFE2L3	0.774679	8.42238	14.0005	6.70766e-42	1.17752e-40	84.2447
875	MPZL2	0.808301	8.52659	13.9945	7.22523e-42	1.26693e-40	84.171
876	IFT46	-0.482041	9.20398	-13.9893	7.71363e-42	1.35103e-40	84.106
877	ANG	-0.729797	7.99448	-13.9814	8.50787e-42	1.48844e-40	84.0088
878	XIRP1	1.25442	4.71891	13.9791	8.74988e-42	1.52904e-40	83.9809
879	CHAC1	0.949691	5.47428	13.9693	9.88501e-42	1.72544e-40	83.8598
880	PHACTR2	0.533709	8.9421	13.9665	1.02265e-41	1.78301e-40	83.8261
881	ABCF1	0.29802	10.6605	13.9656	1.03477e-41	1.8021e-40	83.8144
882	TAOK2	-0.334829	9.64659	-13.9653	1.03813e-41	1.80589e-40	83.8112
883	ZNF214	-1.00386	4.92537	-13.9635	1.06135e-41	1.84419e-40	83.7893
884	TNIP3	1.09233	3.13199	13.9634	1.06267e-41	1.8444e-40	83.788
885	ATL2	0.491897	9.81402	13.9605	1.10181e-41	1.91018e-40	83.7521
886	PPP1CB	0.352171	12.0443	13.9514	1.23388e-41	2.13673e-40	83.6398
887	ARMC1	0.428751	10.073	13.9443	1.34659e-41	2.32928e-40	83.553
888	MRFAP1L1	-0.326861	10.7696	-13.9437	1.3569e-41	2.34448e-40	83.5454
889	PGLYRP2	-1.80653	5.15452	-13.9416	1.39309e-41	2.40429e-40	83.5193
890	CST9	-2.09111	3.63798	-13.9323	1.56233e-41	2.69335e-40	83.4055
891	COMMD2	0.337498	9.48305	13.9262	1.68374e-41	2.89939e-40	83.3312
892	ELP2	-0.724081	10.4633	-13.9261	1.68628e-41	2.90052e-40	83.3297
893	CP	2.10245	7.64059	13.9187	1.84801e-41	3.17515e-40	83.2388
894	CCDC57	-0.527203	8.21837	-13.918	1.86415e-41	3.19929e-40	83.2302
895	EN1	1.48257	5.88837	13.9158	1.91473e-41	3.28243e-40	83.2036
896	ADSL	0.329065	9.80283	13.9124	1.99875e-41	3.42264e-40	83.161
897	PDP1	0.586079	9.78978	13.9105	2.04503e-41	3.49798e-40	83.1383
898	ZFP2	-0.634323	5.70751	-13.9078	2.11521e-41	3.61399e-40	83.1048
899	RNF114	0.350193	10.8625	13.9056	2.17292e-41	3.70846e-40	83.0781
900	CD24	1.14655	13.662	13.9026	2.25359e-41	3.84186e-40	83.0419
901	PNPT1	0.381841	9.77629	13.8994	2.34567e-41	3.99441e-40	83.0022
902	GLYATL2	1.85831	6.48341	13.8972	2.40981e-41	4.09908e-40	82.9754
903	ULBP1	1.08958	4.27085	13.8917	2.57952e-41	4.3829e-40	82.9078
904	CHEK2	0.496197	7.90753	13.8886	2.68045e-41	4.54935e-40	82.8697
905	CMYA5	-0.964306	8.18976	-13.8851	2.79728e-41	4.74239e-40	82.8274
906	CRTC1	-0.437322	8.01699	-13.882	2.90864e-41	4.92574e-40	82.7886
907	IMPA2	0.818813	8.4894	13.8794	3.00273e-41	5.07949e-40	82.757
908	AMT	-0.760233	6.75887	-13.8784	3.03816e-41	5.13376e-40	82.7454
909	C15orf39	0.404834	9.03704	13.8762	3.12154e-41	5.26884e-40	82.7185
910	USP30	-0.348056	8.75255	-13.8712	3.32048e-41	5.59316e-40	82.6572
911	SLC25A43	0.422269	8.99996	13.8712	3.32097e-41	5.59316e-40	82.6571
912	RAMP2	-0.679433	8.22477	-13.8685	3.43446e-41	5.77795e-40	82.6237
913	NEK2	0.817588	8.60007	13.8671	3.49318e-41	5.8703e-40	82.6069
914	KATNA1	0.332878	8.45962	13.867	3.49754e-41	5.8712e-40	82.6057
915	RAD21	0.549485	12.549	13.8645	3.60843e-41	6.05072e-40	82.5747
916	CCDC148	-0.779578	4.41841	-13.8629	3.67874e-41	6.16189e-40	82.5555
917	PANX1	0.389152	8.67622	13.8614	3.74748e-41	6.27018e-40	82.5371
918	C6orf106	0.290634	10.5764	13.8596	3.83029e-41	6.40176e-40	82.5155
919	AIF1L	0.996204	8.91279	13.8567	3.97068e-41	6.62917e-40	82.4797
920	MAN2C1	-0.395315	8.78366	-13.8552	4.04474e-41	6.74548e-40	82.4614
921	OTUD6B	0.499216	8.61868	13.8458	4.5426e-41	7.56754e-40	82.3462
922	TMEM129	-0.4355	9.21495	-13.8455	4.55835e-41	7.58555e-40	82.3427
923	EPHX2	-0.88809	8.47147	-13.8351	5.17928e-41	8.6095e-40	82.216
924	SEC63	0.387231	10.7323	13.8273	5.70097e-41	9.46645e-40	82.1207
925	LUC7L	-0.439918	9.53148	-13.8229	6.02072e-41	9.98659e-40	82.0666
926	STK17B	0.574959	9.27108	13.82	6.2368e-41	1.03338e-39	82.0316
927	USP1	0.459484	10.3925	13.8162	6.5413e-41	1.08267e-39	81.9843
928	RTN2	-0.716954	7.99972	-13.8158	6.56851e-41	1.086e-39	81.9802
929	CCR8	1.03514	3.72652	13.8094	7.10704e-41	1.17377e-39	81.902
930	ZBTB42	-0.694926	8.8431	-13.807	7.31739e-41	1.20721e-39	81.873
931	ZNF540	-0.612667	5.99754	-13.8046	7.53493e-41	1.24177e-39	81.8439
932	MUM1	-0.403188	9.25814	-13.8044	7.55673e-41	1.24402e-39	81.8411
933	MYRIP	-1.21245	5.95906	-13.8037	7.62039e-41	1.25316e-39	81.8327
934	DCUN1D1	0.395031	8.83685	13.802	7.78498e-41	1.27885e-39	81.8115
935	C12orf76	-0.368855	7.22283	-13.7944	8.54857e-41	1.40279e-39	81.7187
936	MSH6	0.390072	10.1061	13.7905	8.96713e-41	1.4699e-39	81.6712
937	FRY	-0.708898	8.84451	-13.7886	9.18038e-41	1.50325e-39	81.6479
938	PNPLA4	-0.599915	8.83971	-13.7882	9.21535e-41	1.50737e-39	81.6441
939	CYB561D2	-0.491507	8.77345	-13.7879	9.24904e-41	1.50968e-39	81.6405
940	TMUB2	-0.337573	9.40425	-13.7879	9.24916e-41	1.50968e-39	81.6405
941	TPI1	0.412008	11.927	13.784	9.70453e-41	1.58232e-39	81.5928
942	PLOD2	0.756001	10.2471	13.7766	1.06366e-40	1.73246e-39	81.5018
943	FLYWCH1	-0.426255	8.63487	-13.7741	1.09592e-40	1.78311e-39	81.4721
944	CASP3	0.311099	9.70505	13.771	1.13889e-40	1.85106e-39	81.434
945	SOS1	0.365557	9.81657	13.7699	1.15388e-40	1.87343e-39	81.421
946	GSTM3	-1.12906	10.0128	-13.7693	1.16296e-40	1.88618e-39	81.4132
947	NUDT12	-0.712677	8.23113	-13.7688	1.17023e-40	1.89468e-39	81.407
948	ARPC5	0.327196	11.4204	13.7687	1.17067e-40	1.89468e-39	81.4066
949	IGF2BP3	1.02873	3.97971	13.7606	1.29369e-40	2.09159e-39	81.3075
950	FAM49A	0.702228	6.33785	13.7587	1.32332e-40	2.13723e-39	81.285
951	CCDC82	0.630912	7.34799	13.756	1.36789e-40	2.20689e-39	81.2521
952	TSTD1	-0.603061	10.5628	-13.7553	1.38077e-40	2.22534e-39	81.2428
953	BCAT1	0.817696	8.23524	13.7505	1.46363e-40	2.35639e-39	81.185
954	HORMAD1	1.76584	2.62694	13.7465	1.53634e-40	2.47086e-39	81.1369
955	PABPC1	0.51133	13.65	13.7455	1.55638e-40	2.50047e-39	81.124
956	CDON	-0.77832	7.96884	-13.7408	1.64907e-40	2.64662e-39	81.0666
957	KIAA0556	-0.40811	9.5997	-13.7289	1.90679e-40	3.05704e-39	80.9225
958	GINS3	0.448947	7.3898	13.7244	2.01409e-40	3.22569e-39	80.8682
959	DYRK2	0.43366	9.19564	13.7222	2.0685e-40	3.30939e-39	80.8417
960	ZW10	0.346032	8.93899	13.7157	2.24087e-40	3.58143e-39	80.7623
961	TNK1	-0.505565	8.45665	-13.7125	2.33068e-40	3.72109e-39	80.7233
962	PCSK6	-1.01611	8.37956	-13.706	2.52403e-40	4.02559e-39	80.6442
963	G6PC3	-0.491251	10.3151	-13.7027	2.62762e-40	4.18645e-39	80.6043
964	NEK9	-0.368663	9.80991	-13.7003	2.70589e-40	4.30668e-39	80.5751
965	GAS2L3	0.925446	6.00077	13.6991	2.74604e-40	4.36606e-39	80.5605
966	TTC23L	-0.822015	4.26671	-13.6974	2.80067e-40	4.44831e-39	80.541
967	EIF2S2	0.39385	10.21	13.6925	2.97443e-40	4.7194e-39	80.4812
968	DPM1	0.33807	10.1027	13.6871	3.17755e-40	5.03648e-39	80.4157
969	TTYH3	0.519094	10.3038	13.6832	3.33284e-40	5.27717e-39	80.3683
970	MCM2	0.597627	10.0441	13.6806	3.4412e-40	5.44313e-39	80.3366
971	RCOR3	-0.434877	9.9606	-13.6784	3.53405e-40	5.58424e-39	80.3102
972	PRRG1	0.694549	7.5345	13.6693	3.94878e-40	6.23313e-39	80.2
973	UXS1	0.31107	9.4953	13.6669	4.0639e-40	6.40827e-39	80.1715
974	ACSL4	0.640597	8.84784	13.6668	4.06895e-40	6.40964e-39	80.1703
975	LMO4	0.795872	9.13487	13.6663	4.09251e-40	6.44015e-39	80.1646
976	MID1	0.941534	7.62781	13.6642	4.19982e-40	6.59839e-39	80.1389
977	PLAUR	0.648507	9.15345	13.6642	4.20167e-40	6.59839e-39	80.1384
978	HSD17B8	-0.677488	8.11767	-13.6625	4.28816e-40	6.72733e-39	80.1182
979	MED30	0.502403	7.56924	13.6604	4.3985e-40	6.89338e-39	80.093
980	LDHA	0.407121	13.6292	13.6601	4.4164e-40	6.91437e-39	80.089
981	CYCS	0.385577	10.4262	13.6541	4.75202e-40	7.43223e-39	80.0163
982	TIGD6	-0.405246	7.03165	-13.6534	4.79196e-40	7.48707e-39	80.008
983	FEN1	0.510037	9.54465	13.6524	4.84803e-40	7.56696e-39	79.9964
984	NUDT18	-0.599484	7.29407	-13.651	4.93655e-40	7.69731e-39	79.9785
985	ZC3H15	0.301582	10.1414	13.6421	5.49795e-40	8.56397e-39	79.8716
986	ZC3H6	-0.446147	8.15538	-13.6387	5.73103e-40	8.91797e-39	79.8304
987	AIM2	1.12857	5.09487	13.6315	6.25871e-40	9.72922e-39	79.743
988	ARSB	0.476857	7.53068	13.6245	6.8076e-40	1.05718e-38	79.6596
989	PRKDC	0.549504	11.6915	13.6242	6.83507e-40	1.06037e-38	79.6556
990	MYO1E	0.461084	9.33163	13.6225	6.97702e-40	1.0813e-38	79.6352
991	RRAGD	0.720076	7.87451	13.6192	7.26783e-40	1.12523e-38	79.5947
992	PCYOX1L	-0.39987	8.48725	-13.6177	7.39837e-40	1.14429e-38	79.577
993	ZMAT1	-0.731671	7.92978	-13.6165	7.50899e-40	1.16023e-38	79.5623
994	FPR2	0.872636	3.09875	13.615	7.64196e-40	1.17958e-38	79.5449
995	TMEM144	-0.62676	8.29557	-13.6148	7.66604e-40	1.18211e-38	79.5417
996	CYP27C1	1.1468	3.59968	13.6113	7.99487e-40	1.23158e-38	79.5001
997	TOLLIP	-0.348848	9.40633	-13.6057	8.56184e-40	1.3176e-38	79.4321
998	QRSL1	0.435412	8.60068	13.6034	8.80252e-40	1.35328e-38	79.4046
999	CCR1	0.718793	8.00473	13.601	9.05977e-40	1.39143e-38	79.376
1000	ADHFE1	-0.776979	6.50977	-13.596	9.62988e-40	1.47751e-38	79.3154
1001	ADCY6	-0.464705	10.3394	-13.594	9.86913e-40	1.51271e-38	79.2911
1002	SNRPG	0.374753	10.4531	13.5937	9.90494e-40	1.51668e-38	79.2875
1003	IRS1	-0.87674	9.48174	-13.5917	1.0141e-39	1.55128e-38	79.2641
1004	LOC100130987	-0.627952	4.78625	-13.5846	1.10566e-39	1.68966e-38	79.1783
1005	CXXC5	-0.733094	9.92492	-13.5835	1.12046e-39	1.71058e-38	79.1651
1006	CDHR3	-1.19382	5.34931	-13.5824	1.13562e-39	1.73199e-38	79.1518
1007	MAP4K4	0.463458	10.4764	13.5777	1.20264e-39	1.83239e-38	79.0949
1008	TMBIM4	-0.449653	10.802	-13.5728	1.27674e-39	1.94335e-38	79.0356
1009	PRKD3	0.623363	8.9675	13.5679	1.35421e-39	2.05923e-38	78.9771
1010	DLG4	-0.542752	7.13198	-13.5642	1.41665e-39	2.15205e-38	78.9324
1011	CHST8	-1.63694	5.75203	-13.555	1.58279e-39	2.40205e-38	78.8223
1012	MRPS10	0.292266	10.007	13.5459	1.76862e-39	2.68142e-38	78.7122
1013	RBM24	-1.67166	6.0686	-13.5397	1.90458e-39	2.8847e-38	78.6387
1014	QDPR	-0.73564	9.38603	-13.5377	1.95252e-39	2.9544e-38	78.614
1015	MADD	-0.303384	9.98412	-13.5374	1.95959e-39	2.96217e-38	78.6104
1016	TPRN	-0.628807	8.95254	-13.536	1.99364e-39	3.01067e-38	78.5933
1017	DDB2	-0.411699	8.82214	-13.5331	2.06322e-39	3.11268e-38	78.5593
1018	KCNK5	1.12918	7.05166	13.5325	2.08012e-39	3.13509e-38	78.5512
1019	NUDT16L1	-0.446842	9.26365	-13.5311	2.11561e-39	3.18546e-38	78.5344
1020	ENY2	0.438171	9.36648	13.5257	2.25778e-39	3.39618e-38	78.4699
1021	DUSP9	1.27082	3.7653	13.5256	2.26077e-39	3.39735e-38	78.4686
1022	RFX1	-0.311496	8.09538	-13.5203	2.40993e-39	3.61796e-38	78.4052
1023	LRTOMT	-0.546807	7.75826	-13.514	2.59865e-39	3.89747e-38	78.3304
1024	SMC4	0.505939	10.5663	13.5084	2.78263e-39	4.16932e-38	78.2625
1025	PLAT	-1.06078	10.6588	-13.5066	2.84437e-39	4.25768e-38	78.2407
1026	SNRPA1	0.413148	9.33313	13.5012	3.03379e-39	4.53679e-38	78.1767
1027	NHLRC4	-0.988183	6.20628	-13.4996	3.09238e-39	4.6199e-38	78.1578
1028	DKK1	1.65753	5.2285	13.4982	3.14686e-39	4.69672e-38	78.1404
1029	KIF18B	0.844825	7.68214	13.4941	3.30848e-39	4.93313e-38	78.0907
1030	RBKS	-0.504054	7.31194	-13.493	3.35139e-39	4.99228e-38	78.0779
1031	DDX19A	0.29858	9.15386	13.4912	3.42354e-39	5.0948e-38	78.0568
1032	ART3	1.68139	3.08144	13.4899	3.4791e-39	5.17247e-38	78.0408
1033	DDX21	0.54276	10.8591	13.4852	3.67959e-39	5.46524e-38	77.9852
1034	TP53TG1	-0.623355	8.38437	-13.4816	3.84486e-39	5.7052e-38	77.9417
1035	GGT7	-0.604388	7.66207	-13.4802	3.91032e-39	5.79672e-38	77.9249
1036	SLC2A6	0.873668	6.56482	13.4776	4.03348e-39	5.97352e-38	77.8941
1037	WDR78	-0.713461	6.69038	-13.475	4.16248e-39	6.15863e-38	77.8629
1038	LTBP3	-0.4959	10.2495	-13.4746	4.18412e-39	6.18468e-38	77.8577
1039	SPHK2	-0.442216	7.86189	-13.4528	5.44201e-39	8.03627e-38	77.5969
1040	ATP1A2	-1.32515	4.80375	-13.452	5.49159e-39	8.10168e-38	77.5879
1041	RNF24	0.556362	8.25679	13.4494	5.66696e-39	8.35237e-38	77.5568
1042	RASGRF1	1.07029	4.82356	13.4481	5.75443e-39	8.47316e-38	77.5416
1043	C16orf71	-0.84906	4.7064	-13.4454	5.94461e-39	8.74479e-38	77.5093
1044	YWHAG	0.294315	12.3522	13.445	5.97336e-39	8.77866e-38	77.5045
1045	APPL2	-0.424694	9.68274	-13.4435	6.08277e-39	8.9309e-38	77.4865
1046	SLC24A1	-0.457188	7.98803	-13.4387	6.44971e-39	9.46061e-38	77.4284
1047	MEX3A	0.917154	8.7829	13.4366	6.60855e-39	9.68434e-38	77.4042
1048	MRPL3	0.281436	11.3501	13.4334	6.87276e-39	1.00619e-37	77.3653
1049	GATAD1	-0.327002	9.30461	-13.4256	7.54892e-39	1.10413e-37	77.2722
1050	KIF9	-0.491923	7.26215	-13.4251	7.59489e-39	1.10979e-37	77.2662
1051	BYSL	0.43438	8.97961	13.4235	7.73701e-39	1.12949e-37	77.2478
1052	RHEB	0.332481	9.47352	13.4226	7.82674e-39	1.1415e-37	77.2364
1053	ZWILCH	0.387873	8.91376	13.4206	8.01425e-39	1.16774e-37	77.2129
1054	SCN1B	-0.661725	6.98367	-13.4143	8.64759e-39	1.25882e-37	77.1374
1055	STON2	-0.891727	7.29728	-13.414	8.67936e-39	1.26225e-37	77.1338
1056	HYI	-0.518939	8.3324	-13.4106	9.03986e-39	1.31343e-37	77.0934
1057	NUDT5	0.418592	9.80766	13.409	9.21728e-39	1.33794e-37	77.0741
1058	TXNRD1	0.510392	9.86769	13.4023	9.98549e-39	1.44809e-37	76.9947
1059	MAN2B2	-0.408703	10.3137	-13.3961	1.07558e-38	1.55832e-37	76.921
1060	CD38	1.30321	5.45045	13.3936	1.10835e-38	1.60429e-37	76.8912
1061	PRRG2	-0.593462	7.58769	-13.3909	1.14472e-38	1.65536e-37	76.8592
1062	ZNF587	-0.645568	10.1397	-13.3882	1.18338e-38	1.70966e-37	76.8262
1063	LTC4S	-0.889029	4.94308	-13.386	1.21498e-38	1.75367e-37	76.8001
1064	IRX5	-0.654711	10.0496	-13.3851	1.22793e-38	1.77068e-37	76.7895
1065	SPAG8	-0.744251	4.09759	-13.3826	1.2656e-38	1.8233e-37	76.7596
1066	NINJ1	-0.452037	10.7518	-13.3807	1.29352e-38	1.86176e-37	76.7379
1067	NPHP1	-0.546217	6.61321	-13.3746	1.39252e-38	2.00238e-37	76.6647
1068	CCDC125	-0.566575	8.65266	-13.3719	1.43803e-38	2.06588e-37	76.6328
1069	TES	0.551338	9.95036	13.3616	1.62731e-38	2.33562e-37	76.5101
1070	VCAM1	0.821572	9.34839	13.3603	1.653e-38	2.37027e-37	76.4946
1071	R3HDM1	0.324079	9.39004	13.3567	1.72578e-38	2.47232e-37	76.4519
1072	CDAN1	-0.360479	8.00906	-13.3426	2.04194e-38	2.92253e-37	76.285
1073	ZBED2	1.17421	4.11175	13.3382	2.15268e-38	3.07815e-37	76.2326
1074	GNPTG	-0.413405	9.9543	-13.3336	2.27562e-38	3.25092e-37	76.1775
1075	LIAS	-0.372047	7.44706	-13.333	2.29235e-38	3.27176e-37	76.1702
1076	ACACB	-0.816437	8.3232	-13.3328	2.29705e-38	3.27543e-37	76.1682
1077	TMEM40	1.39773	4.79913	13.3326	2.30274e-38	3.28049e-37	76.1657
1078	GPR162	-0.981818	5.30735	-13.3319	2.32221e-38	3.30517e-37	76.1573
1079	IARS	0.350523	11.6674	13.328	2.43276e-38	3.45929e-37	76.1112
1080	ARPC2	0.270534	12.2073	13.3233	2.57242e-38	3.65451e-37	76.0558
1081	BNIPL	-1.22705	7.81836	-13.3227	2.59264e-38	3.67982e-37	76.0481
1082	SLC25A29	-0.591097	9.25798	-13.3205	2.66195e-38	3.77471e-37	76.0219
1083	NAGS	-0.832559	5.98532	-13.3154	2.82703e-38	4.0051e-37	75.9622
1084	EGOT	-1.10408	4.07524	-13.312	2.94428e-38	4.16736e-37	75.9219
1085	TNFRSF9	0.973291	4.20405	13.309	3.0528e-38	4.31696e-37	75.886
1086	C21orf91	0.552963	8.60884	13.3027	3.29e-38	4.64811e-37	75.8117
1087	TNRC18	-0.402325	10.2594	-13.3005	3.37722e-38	4.76695e-37	75.7858
1088	SNAPC1	0.332908	7.78416	13.2975	3.50269e-38	4.9395e-37	75.7496
1089	PLS3	0.649149	11.2287	13.2894	3.85901e-38	5.43699e-37	75.6535
1090	UBTF	-0.23364	10.4982	-13.2862	4.00609e-38	5.63903e-37	75.6164
1091	SLC19A2	-0.687581	10.1808	-13.2792	4.35623e-38	6.12627e-37	75.5332
1092	TATDN1	0.447133	9.21224	13.2777	4.43179e-38	6.22683e-37	75.5162
1093	MTPAP	0.309542	9.24846	13.277	4.47419e-38	6.28065e-37	75.5067
1094	ALG3	0.40283	9.70444	13.2763	4.5113e-38	6.32696e-37	75.4985
1095	SIAH2	-0.710892	10.5151	-13.2715	4.7773e-38	6.6939e-37	75.4417
1096	C5orf46	1.26335	5.58189	13.2607	5.43012e-38	7.60167e-37	75.3146
1097	TET3	0.454328	9.17356	13.2603	5.4567e-38	7.63192e-37	75.3098
1098	GPSM2	0.559226	8.76849	13.2404	6.91447e-38	9.662e-37	75.0749
1099	WDR12	0.318639	8.66555	13.2373	7.17319e-38	1.00144e-36	75.0384
1100	CA9	1.8043	4.34197	13.2355	7.33338e-38	1.02287e-36	75.0165
1101	NCK2	0.44312	9.94551	13.2345	7.41727e-38	1.03363e-36	75.0053
1102	CSTB	0.533149	11.1178	13.232	7.64486e-38	1.06438e-36	74.9753
1103	QTRT1	-0.526816	8.74071	-13.2305	7.78065e-38	1.08231e-36	74.9578
1104	TMEM158	1.04955	7.22427	13.2301	7.81735e-38	1.08643e-36	74.9531
1105	SLCO5A1	0.94102	3.44856	13.2258	8.22631e-38	1.14223e-36	74.9025
1106	FBXO15	-0.975989	5.32664	-13.2215	8.65169e-38	1.20021e-36	74.8525
1107	WDHD1	0.515542	7.60276	13.2193	8.8906e-38	1.23224e-36	74.8255
1108	ANKRD27	0.391661	9.84586	13.2122	9.66256e-38	1.33802e-36	74.7429
1109	KIFC1	0.870965	8.60638	13.2114	9.76519e-38	1.35101e-36	74.7324
1110	C14orf93	-0.294385	7.50262	-13.2008	1.10648e-37	1.52944e-36	74.6085
1111	SLC36A4	0.572054	6.76442	13.1973	1.15418e-37	1.59393e-36	74.5666
1112	LGMN	0.449479	11.0435	13.1962	1.16887e-37	1.61276e-36	74.5541
1113	SEPT3	1.00904	7.61504	13.196	1.17219e-37	1.61589e-36	74.5513
1114	TGFBR1	0.547989	10.1082	13.1937	1.20462e-37	1.65911e-36	74.5242
1115	BCL11A	1.46857	5.96362	13.1925	1.22135e-37	1.68064e-36	74.5105
1116	BAG1	-0.530209	10.2298	-13.1921	1.22739e-37	1.68744e-36	74.5056
1117	TSPAN1	-1.55395	9.31178	-13.1902	1.25446e-37	1.72312e-36	74.484
1118	NFATC4	-0.752224	8.89836	-13.1868	1.30734e-37	1.79414e-36	74.443
1119	MCM3	0.405064	11.0189	13.1804	1.40938e-37	1.93245e-36	74.3684
1120	SERP2	-0.85836	5.10021	-13.1788	1.43739e-37	1.9691e-36	74.3489
1121	CRIP1	-1.09411	11.7857	-13.1743	1.51498e-37	2.07354e-36	74.2968
1122	CCDC158	-1.01603	3.68326	-13.1711	1.57407e-37	2.1525e-36	74.2588
1123	TNFRSF14	-0.521712	9.34211	-13.1633	1.72726e-37	2.35988e-36	74.1667
1124	AZGP1	-1.33108	13.2621	-13.1596	1.80297e-37	2.46111e-36	74.1241
1125	CCDC65	-0.992872	3.89688	-13.1571	1.85831e-37	2.5344e-36	74.0941
1126	CDK20	-0.382215	7.63024	-13.1563	1.87528e-37	2.55527e-36	74.0851
1127	AADAT	0.943011	5.89104	13.1547	1.9106e-37	2.6011e-36	74.0666
1128	HEATR3	0.406228	8.20398	13.1539	1.93014e-37	2.62536e-36	74.0565
1129	CHIC2	0.323752	8.10226	13.1533	1.94334e-37	2.64097e-36	74.0498
1130	FAM120AOS	-0.390854	9.83082	-13.1489	2.04613e-37	2.77821e-36	73.9986
1131	LPIN1	0.599249	8.93909	13.1488	2.0491e-37	2.77978e-36	73.9972
1132	SLC46A1	-0.56886	8.90776	-13.1417	2.2284e-37	3.02035e-36	73.914
1133	TEX264	-0.413524	9.65286	-13.1332	2.46388e-37	3.33656e-36	73.8143
1134	ANAPC2	-0.367053	9.30939	-13.1312	2.52379e-37	3.41468e-36	73.7905
1135	PTK7	0.703924	10.1823	13.1299	2.56402e-37	3.46606e-36	73.7748
1136	FIS1	-0.397178	10.7032	-13.1276	2.63205e-37	3.55489e-36	73.7488
1137	KCNE4	-1.32868	8.7195	-13.1269	2.65414e-37	3.58157e-36	73.7406
1138	DIAPH2	0.586627	7.61076	13.1265	2.66841e-37	3.59766e-36	73.7352
1139	CHMP2A	-0.430175	11.1466	-13.1261	2.67967e-37	3.60968e-36	73.7311
1140	SEL1L3	0.816783	8.50404	13.123	2.78113e-37	3.74306e-36	73.6942
1141	PLA2G6	-0.520372	7.87082	-13.11	3.24079e-37	4.35788e-36	73.5425
1142	GPI	0.416867	12.2096	13.1071	3.35352e-37	4.50552e-36	73.5085
1143	SYTL2	-0.895936	10.2699	-13.1041	3.47691e-37	4.66722e-36	73.4727
1144	HMGCS1	0.445779	10.1355	13.1026	3.53811e-37	4.74521e-36	73.4554
1145	PSMA7	0.406551	11.4876	13.1014	3.58849e-37	4.80858e-36	73.4414
1146	ODC1	0.637588	9.98698	13.0991	3.68657e-37	4.93569e-36	73.4146
1147	KCTD6	-0.716712	8.46763	-13.098	3.73486e-37	4.99599e-36	73.4017
1148	UBA2	0.298921	10.844	13.092	4.00929e-37	5.35841e-36	73.3314
1149	PDE6B	-0.939508	6.52069	-13.0899	4.10814e-37	5.48574e-36	73.3072
1150	MOSPD1	0.303098	8.27492	13.0875	4.22711e-37	5.63971e-36	73.2789
1151	CCL20	1.16987	3.46373	13.0865	4.27825e-37	5.70297e-36	73.267
1152	ASMTL	-0.455924	9.29827	-13.0864	4.28248e-37	5.70365e-36	73.266
1153	MSH2	0.397561	9.63672	13.0803	4.60432e-37	6.12698e-36	73.1941
1154	S100A11	0.568451	13.0491	13.0769	4.78828e-37	6.36625e-36	73.1553
1155	CPA4	1.21087	5.47732	13.0767	4.79898e-37	6.37496e-36	73.153
1156	ANKS3	-0.498249	8.0152	-13.0736	4.97904e-37	6.60843e-36	73.1165
1157	CTSF	-0.59127	10.2677	-13.0704	5.17225e-37	6.85893e-36	73.0787
1158	NT5C2	0.388496	9.73912	13.0688	5.27206e-37	6.98525e-36	73.0598
1159	SERPINA5	-1.75594	8.48402	-13.0681	5.31089e-37	7.03062e-36	73.0525
1160	GZMB	1.31789	5.61072	13.0668	5.39699e-37	7.13845e-36	73.0366
1161	REEP1	-1.12425	8.0255	-13.063	5.63883e-37	7.4519e-36	72.9931
1162	CPNE8	0.673693	6.65086	13.0599	5.85158e-37	7.7264e-36	72.9563
1163	PRNP	0.620926	10.4971	13.0517	6.44276e-37	8.49968e-36	72.8609
1164	ZBED4	0.384993	9.06617	13.0509	6.50269e-37	8.57137e-36	72.8517
1165	SORBS3	-0.466098	9.93278	-13.0432	7.12349e-37	9.38161e-36	72.7612
1166	EIF2AK2	0.498862	9.11902	13.0366	7.69685e-37	1.0128e-35	72.6845
1167	LDHB	0.844913	11.5286	13.0284	8.47049e-37	1.11361e-35	72.5895
1168	ADAMTS13	-0.699212	6.26229	-13.0284	8.47743e-37	1.11361e-35	72.5886
1169	ZNF467	-0.672572	7.93826	-13.025	8.82466e-37	1.15823e-35	72.5488
1170	MFAP3L	0.812246	7.40207	13.0215	9.1929e-37	1.20553e-35	72.5083
1171	UCHL1	0.959974	7.20014	13.02	9.34916e-37	1.22497e-35	72.4916
1172	CCNC	0.400597	9.88721	13.0187	9.49362e-37	1.24284e-35	72.4764
1173	USP39	0.255231	9.95713	13.0158	9.82068e-37	1.28456e-35	72.4428
1174	CCNG2	-0.546468	10.6238	-13.0154	9.8679e-37	1.28964e-35	72.438
1175	WDR90	-0.536752	8.6068	-13.0079	1.07753e-36	1.40702e-35	72.3507
1176	H2AFZ	0.40199	12.1542	13.0075	1.08292e-36	1.41286e-35	72.3458
1177	RTKN2	0.667109	6.62003	13.0066	1.09415e-36	1.42631e-35	72.3356
1178	BTD	-0.433507	8.43456	-13.0064	1.09705e-36	1.42886e-35	72.3329
1179	FAT1	0.822994	10.9318	13.0054	1.11028e-36	1.44487e-35	72.3211
1180	SMC2	0.448148	9.13115	13.0007	1.17322e-36	1.52548e-35	72.2664
1181	EIF4B	-0.32279	12.3523	-12.9965	1.23185e-36	1.60037e-35	72.218
1182	RAD54L	0.840767	6.93928	12.9935	1.27598e-36	1.65628e-35	72.1831
1183	CSRP2	0.757513	8.19535	12.9914	1.30845e-36	1.697e-35	72.1582
1184	PCNA	0.418197	11.3063	12.9901	1.32755e-36	1.72032e-35	72.1438
1185	WWTR1	0.633605	8.89251	12.9894	1.33878e-36	1.73341e-35	72.1354
1186	NPRL2	-0.371872	8.58249	-12.9883	1.35631e-36	1.75462e-35	72.1225
1187	SENP5	0.28497	9.17936	12.9829	1.44522e-36	1.86807e-35	72.0595
1188	TRIM3	-0.625532	8.20546	-12.9728	1.62646e-36	2.10057e-35	71.9424
1189	VIPR2	-1.42444	4.71582	-12.9718	1.6456e-36	2.1235e-35	71.9308
1190	ATP1A4	-1.22868	4.09361	-12.9705	1.67172e-36	2.1554e-35	71.9151
1191	RHOT2	-0.433505	9.99344	-12.9695	1.68984e-36	2.17693e-35	71.9045
1192	BAIAP3	-1.21318	6.94606	-12.9693	1.69469e-36	2.18135e-35	71.9016
1193	ACADS	-0.643869	7.91043	-12.9681	1.7189e-36	2.21066e-35	71.8875
1194	HDAC11	-0.611739	9.03725	-12.9644	1.79456e-36	2.30602e-35	71.8448
1195	STAT6	-0.381809	10.9297	-12.9631	1.82228e-36	2.33968e-35	71.8296
1196	SPDEF	-1.31294	10.5538	-12.9606	1.87553e-36	2.40604e-35	71.801
1197	CHML	0.592499	8.45882	12.9601	1.8866e-36	2.41822e-35	71.7952
1198	HRASLS	1.26797	5.13212	12.9594	1.90366e-36	2.43805e-35	71.7863
1199	C5orf34	0.479361	6.57948	12.959	1.91189e-36	2.44655e-35	71.782
1200	IRF2BP1	-0.426866	8.74776	-12.9517	2.08194e-36	2.66193e-35	71.6975
1201	NOS1AP	-1.0033	6.55246	-12.9407	2.36891e-36	3.02633e-35	71.5694
1202	SPC25	0.664606	6.94478	12.9404	2.37493e-36	3.0315e-35	71.5669
1203	PHGDH	1.00451	9.46202	12.9386	2.42668e-36	3.09497e-35	71.5455
1204	NAA15	0.34775	9.18527	12.935	2.53106e-36	3.22542e-35	71.5038
1205	CAMLG	-0.31227	10.0839	-12.9257	2.82064e-36	3.59145e-35	71.3963
1206	GTPBP8	0.323783	7.19609	12.9219	2.94989e-36	3.75291e-35	71.3519
1207	POMT2	-0.312733	8.53711	-12.9204	3.00115e-36	3.81496e-35	71.3348
1208	UBE2E2	0.571352	8.61869	12.9181	3.08182e-36	3.91426e-35	71.3085
1209	MAPK14	0.283658	9.81434	12.9135	3.25299e-36	4.12826e-35	71.2549
1210	GLIPR2	0.683102	8.97152	12.906	3.55155e-36	4.50342e-35	71.1678
1211	KSR2	-0.929994	5.55001	-12.9013	3.75198e-36	4.75364e-35	71.1133
1212	EPSTI1	0.767274	8.16902	12.8977	3.91175e-36	4.95198e-35	71.072
1213	BRD8	-0.3289	9.6416	-12.8966	3.9638e-36	5.01373e-35	71.0589
1214	DHTKD1	0.469626	10.3524	12.8957	4.00251e-36	5.05853e-35	71.0492
1215	ABCD4	-0.354963	8.39365	-12.8917	4.1932e-36	5.29517e-35	71.0031
1216	PHF5A	0.32877	9.12609	12.8822	4.68758e-36	5.9146e-35	70.8925
1217	MYCBPAP	-0.885329	3.64201	-12.8756	5.05763e-36	6.37627e-35	70.8172
1218	CCNY	0.291045	10.0487	12.8738	5.16837e-36	6.51053e-35	70.7957
1219	TMEM80	-0.433928	8.31911	-12.8732	5.20458e-36	6.55076e-35	70.7888
1220	CACYBP	0.343975	10.3225	12.8683	5.50913e-36	6.92841e-35	70.7324
1221	ANKS1B	-0.780143	6.19892	-12.8665	5.62611e-36	7.06974e-35	70.7115
1222	GMPR2	-0.30677	10.1463	-12.859	6.13738e-36	7.70588e-35	70.6253
1223	PIGA	0.338075	8.05311	12.8559	6.3636e-36	7.98338e-35	70.5894
1224	ICA1	-0.498631	9.28053	-12.8483	6.9513e-36	8.71355e-35	70.5018
1225	TBX3	-0.886355	9.69881	-12.8475	7.01079e-36	8.77857e-35	70.4933
1226	RHOBTB2	-0.491586	8.17981	-12.8475	7.01461e-36	8.77857e-35	70.4928
1227	HS2ST1	0.344653	9.27744	12.846	7.13689e-36	8.92432e-35	70.4757
1228	RILPL2	-0.433641	8.81223	-12.8459	7.14995e-36	8.93336e-35	70.4738
1229	RAB6B	0.6883	6.95914	12.8457	7.16412e-36	8.94378e-35	70.4719
1230	NAMPT	0.538879	10.5613	12.8437	7.33159e-36	9.14542e-35	70.449
1231	ASS1	1.05817	10.2612	12.8395	7.70155e-36	9.59909e-35	70.4001
1232	INPP4B	-0.981316	8.31226	-12.8367	7.95249e-36	9.90381e-35	70.3683
1233	NUDT15	0.382957	8.80896	12.8366	7.9612e-36	9.90663e-35	70.3673
1234	FANCD2	0.467911	8.13029	12.8359	8.02501e-36	9.97794e-35	70.3593
1235	ADAM17	0.426747	9.23429	12.8335	8.25655e-36	1.02575e-34	70.3311
1236	GIN1	-0.335124	7.36272	-12.8333	8.27397e-36	1.02708e-34	70.329
1237	RALGPS2	-0.843322	9.5097	-12.8306	8.53601e-36	1.05875e-34	70.2981
1238	SLC36A1	0.454805	8.21792	12.8298	8.61149e-36	1.06725e-34	70.2894
1239	TMEM219	-0.364006	10.685	-12.8275	8.85124e-36	1.09608e-34	70.2622
1240	WDR73	-0.317204	8.83555	-12.8262	8.98332e-36	1.11154e-34	70.2475
1241	ACOT4	-0.72348	7.96963	-12.8244	9.17396e-36	1.13422e-34	70.2266
1242	GPT2	0.719544	8.94656	12.8169	1.00038e-35	1.23581e-34	70.1408
1243	CISH	-0.66389	9.71661	-12.804	1.16225e-35	1.43462e-34	69.992
1244	EIF3E	0.404155	12.1647	12.8035	1.16858e-35	1.44128e-34	69.9866
1245	ZNF747	-0.3516	8.08805	-12.8034	1.17014e-35	1.44205e-34	69.9853
1246	CASZ1	-0.479878	8.95775	-12.8019	1.19069e-35	1.46619e-34	69.9681
1247	SYNGAP1	-0.409397	7.7406	-12.8017	1.19323e-35	1.46814e-34	69.9659
1248	LMX1B	-0.995563	8.31364	-12.7961	1.27355e-35	1.56571e-34	69.9013
1249	TKT	0.461274	11.2373	12.7936	1.31042e-35	1.60975e-34	69.873
1250	TRIM52	-0.383744	7.63483	-12.7795	1.54322e-35	1.89421e-34	69.7109
1251	ADCY7	0.559176	8.48643	12.7722	1.6793e-35	2.0596e-34	69.6271
1252	SPRYD3	-0.314564	10.0028	-12.7718	1.68628e-35	2.0665e-34	69.623
1253	PTPN18	-0.317966	10.1601	-12.7678	1.76754e-35	2.16436e-34	69.5763
1254	GLT8D1	-0.26677	10.2723	-12.7622	1.88547e-35	2.30692e-34	69.5122
1255	NDUFB9	0.478652	11.8585	12.7599	1.93551e-35	2.36625e-34	69.4863
1256	TOMM5	0.360754	10.2094	12.7556	2.03503e-35	2.48594e-34	69.4365
1257	HEPACAM2	-1.60014	4.62171	-12.7553	2.04073e-35	2.49092e-34	69.4338
1258	ACIN1	-0.229375	10.909	-12.7536	2.08211e-35	2.53942e-34	69.4139
1259	C12orf57	-0.447277	11.0015	-12.751	2.14503e-35	2.61407e-34	69.3843
1260	ALKBH7	-0.516868	8.58778	-12.749	2.19652e-35	2.6747e-34	69.3608
1261	APBA2	0.988959	6.22027	12.7471	2.24375e-35	2.73004e-34	69.3397
1262	DDN	0.871891	2.88593	12.7467	2.25356e-35	2.73981e-34	69.3354
1263	ERBB3	-0.57999	11.501	-12.7441	2.32341e-35	2.82249e-34	69.3051
1264	CDK5RAP3	-0.422087	11.1064	-12.7429	2.35613e-35	2.85997e-34	69.2913
1265	USP35	-0.603058	7.80746	-12.7428	2.35824e-35	2.86028e-34	69.2904
1266	VCP	0.247977	12.2586	12.7427	2.36069e-35	2.86098e-34	69.2893
1267	TOM1L2	-0.469249	9.24543	-12.7405	2.42303e-35	2.93421e-34	69.2635
1268	PKIB	-1.07246	8.99778	-12.7343	2.60073e-35	3.14692e-34	69.1933
1269	RECQL	0.357478	9.83784	12.7324	2.6598e-35	3.21586e-34	69.171
1270	SBSN	1.50523	3.23797	12.7308	2.70941e-35	3.27327e-34	69.1527
1271	RBMS1	0.489237	10.1798	12.73	2.73346e-35	3.29972e-34	69.144
1272	EPHA10	-0.839353	6.51692	-12.7289	2.76951e-35	3.34061e-34	69.131
1273	HELLS	0.602768	7.31936	12.7277	2.80624e-35	3.38225e-34	69.1179
1274	TPCN1	-0.366145	9.55135	-12.7264	2.85102e-35	3.43354e-34	69.1022
1275	NEURL4	-0.330004	8.56943	-12.7235	2.94541e-35	3.54443e-34	69.0699
1276	CHN1	0.579413	8.30742	12.7209	3.0365e-35	3.65118e-34	69.0397
1277	TTC21A	-0.52956	6.56607	-12.7172	3.16862e-35	3.80705e-34	68.9975
1278	CROCC	-0.581774	7.8678	-12.7125	3.34669e-35	4.01786e-34	68.9432
1279	SERTAD3	-0.395543	9.52665	-12.7102	3.43639e-35	4.12232e-34	68.917
1280	TTC39A	-0.854589	9.79981	-12.707	3.56368e-35	4.27169e-34	68.8809
1281	C16orf74	-0.877688	6.36347	-12.7062	3.59526e-35	4.30618e-34	68.8722
1282	MED16	-0.369463	9.29433	-12.7059	3.60771e-35	4.31772e-34	68.8688
1283	C11orf49	-0.364554	8.7411	-12.7014	3.80217e-35	4.5469e-34	68.8167
1284	MDH1B	-0.782298	5.43973	-12.7012	3.80943e-35	4.55203e-34	68.8148
1285	PPA1	0.372356	11.8081	12.7008	3.82958e-35	4.57255e-34	68.8096
1286	INCENP	0.520071	7.87901	12.699	3.90866e-35	4.66334e-34	68.7893
1287	RCC1	0.487614	9.43316	12.6923	4.21941e-35	5.03018e-34	68.7135
1288	GNAI3	0.258433	10.8069	12.686	4.53849e-35	5.40637e-34	68.6412
1289	KCNK1	1.24441	8.1144	12.6813	4.79018e-35	5.70177e-34	68.5877
1290	CHD7	0.688136	8.78269	12.6752	5.13859e-35	6.11174e-34	68.518
1291	ZNF395	-0.514111	9.65318	-12.6723	5.31203e-35	6.31313e-34	68.4851
1292	RASAL1	1.30535	4.95841	12.6698	5.46729e-35	6.49262e-34	68.4566
1293	PER2	-0.454458	9.07908	-12.6674	5.61768e-35	6.66606e-34	68.4297
1294	SIRPA	0.523952	9.46212	12.6652	5.76253e-35	6.83265e-34	68.4044
1295	FAM198B	-0.844048	11.3634	-12.6648	5.79221e-35	6.86254e-34	68.3993
1296	RAB26	-0.954789	7.31579	-12.6646	5.80511e-35	6.87252e-34	68.3971
1297	JRKL	0.60057	7.57263	12.6608	6.05964e-35	7.16832e-34	68.3546
1298	RAMP3	-0.85319	8.33324	-12.6583	6.24045e-35	7.37652e-34	68.3254
1299	KCNG1	1.37068	4.31307	12.6561	6.40113e-35	7.56063e-34	68.3002
1300	TJP3	-0.763932	9.32242	-12.6541	6.54723e-35	7.72724e-34	68.2778
1301	C16orf46	-0.441056	5.9879	-12.6457	7.20956e-35	8.5024e-34	68.1823
1302	GMNN	0.512996	8.76616	12.6424	7.48698e-35	8.82279e-34	68.1448
1303	MRPS30	-0.850673	9.83736	-12.6403	7.66713e-35	9.02815e-34	68.1213
1304	MMGT1	0.343599	9.64058	12.64	7.69456e-35	9.0535e-34	68.1177
1305	NUP50	0.301147	9.71424	12.6378	7.89544e-35	9.28261e-34	68.0922
1306	SCEL	1.26732	1.95419	12.6377	7.90138e-35	9.28261e-34	68.0914
1307	CPSF3	0.278201	9.9224	12.6366	8.00307e-35	9.39488e-34	68.0787
1308	PLOD1	0.459906	11.1222	12.6352	8.13555e-35	9.5431e-34	68.0625
1309	FAM193A	-0.255837	9.62208	-12.6346	8.18898e-35	9.59843e-34	68.056
1310	NETO2	0.897422	8.04688	12.6325	8.38619e-35	9.82209e-34	68.0324
1311	SPATA7	-0.333868	7.50929	-12.6318	8.45246e-35	9.89215e-34	68.0246
1312	FADS2	1.09469	9.58758	12.6312	8.51095e-35	9.95302e-34	68.0177
1313	FYTTD1	0.299815	10.7566	12.6301	8.61877e-35	1.00714e-33	68.0052
1314	ZNF740	-0.345536	8.98762	-12.6294	8.68842e-35	1.01451e-33	67.9973
1315	TAF4B	0.723677	7.10566	12.6293	8.70553e-35	1.01573e-33	67.9953
1316	AVEN	0.379903	7.7341	12.6199	9.69506e-35	1.13033e-33	67.8886
1317	GLRX3	0.302116	9.26588	12.6143	1.03398e-34	1.20459e-33	67.8247
1318	GLI3	-0.733969	9.69525	-12.6117	1.06467e-34	1.23939e-33	67.7957
1319	PRX	-0.610612	6.24982	-12.6075	1.11751e-34	1.29992e-33	67.7477
1320	UPF2	0.331918	10.0201	12.6063	1.13309e-34	1.31704e-33	67.734
1321	ACADVL	-0.399771	11.6164	-12.6032	1.1731e-34	1.36251e-33	67.6996
1322	LIPE	-0.959645	7.39699	-12.5949	1.29055e-34	1.4978e-33	67.605
1323	TAP2	0.627	9.51143	12.5874	1.40622e-34	1.63081e-33	67.5198
1324	HPDL	1.16223	4.42156	12.5844	1.45552e-34	1.68671e-33	67.4857
1325	WDR24	-0.400106	8.32365	-12.584	1.46222e-34	1.6932e-33	67.4811
1326	TIPRL	0.309553	10.0333	12.5801	1.52886e-34	1.76903e-33	67.4369
1327	MRPS17	0.391627	8.77498	12.5789	1.54912e-34	1.79112e-33	67.4239
1328	RPN1	0.293421	12.3634	12.5694	1.7277e-34	1.99609e-33	67.3157
1329	PROM1	1.92584	8.27883	12.5671	1.77212e-34	2.04588e-33	67.2905
1330	NMI	0.491837	9.32318	12.5667	1.78015e-34	2.0536e-33	67.2861
1331	FZD9	1.16494	3.33548	12.5654	1.80813e-34	2.08431e-33	67.2706
1332	ICOS	1.13855	4.97803	12.5614	1.89129e-34	2.17853e-33	67.226
1333	VAV3	-0.888558	11.1711	-12.5545	2.04689e-34	2.356e-33	67.1476
1334	ZNF146	0.324628	11.1935	12.54	2.41498e-34	2.77759e-33	66.9837
1335	MCCC1	0.434862	9.30676	12.5399	2.41894e-34	2.78006e-33	66.982
1336	NCF2	0.640881	8.09802	12.5392	2.43705e-34	2.79878e-33	66.9747
1337	C8orf59	0.425413	9.67235	12.5384	2.46108e-34	2.82427e-33	66.9649
1338	ZNF444	-0.456122	8.85971	-12.5363	2.5206e-34	2.8904e-33	66.9412
1339	C1orf56	-0.466112	7.52452	-12.5359	2.52943e-34	2.89836e-33	66.9378
1340	BEND5	-0.735373	5.52186	-12.5306	2.68954e-34	3.07953e-33	66.8769
1341	TMEM171	0.85841	3.05527	12.5223	2.95642e-34	3.38257e-33	66.7831
1342	VPS35	0.362877	11.0602	12.5183	3.09403e-34	3.53739e-33	66.738
1343	GRAMD1B	0.731204	4.9233	12.518	3.10318e-34	3.54521e-33	66.7351
1344	GLRB	-0.980535	6.83418	-12.5159	3.17705e-34	3.6269e-33	66.7118
1345	SEC31B	-0.744463	6.45383	-12.5155	3.1915e-34	3.64069e-33	66.7073
1346	RNF123	-0.276934	9.16116	-12.5151	3.20838e-34	3.65722e-33	66.702
1347	NUTF2	0.374856	10.095	12.5147	3.22243e-34	3.67051e-33	66.6977
1348	SLC2A5	0.829114	6.08474	12.5139	3.25042e-34	3.69964e-33	66.6891
1349	ESRP1	0.52014	11.447	12.5114	3.34362e-34	3.80166e-33	66.6611
1350	KIF16B	-0.604167	9.64867	-12.5114	3.345e-34	3.80166e-33	66.6607
1351	COQ4	-0.388162	9.40633	-12.5064	3.5418e-34	4.02234e-33	66.604
1352	QKI	0.428182	9.70089	12.5062	3.54978e-34	4.02843e-33	66.6018
1353	SEPSECS	-0.399703	7.89466	-12.5052	3.58776e-34	4.06851e-33	66.5912
1354	TSC2	-0.334738	10.1459	-12.5043	3.62537e-34	4.10813e-33	66.5809
1355	SEH1L	0.348898	9.73126	12.5037	3.6533e-34	4.13672e-33	66.5733
1356	ICAM1	0.662035	9.57354	12.4999	3.81076e-34	4.31183e-33	66.5314
1357	SLC25A45	-0.442837	7.45564	-12.4949	4.03393e-34	4.56098e-33	66.475
1358	PIK3AP1	0.640971	8.3647	12.4941	4.07338e-34	4.6022e-33	66.4654
1359	CMBL	-0.836332	9.68961	-12.4912	4.21098e-34	4.75416e-33	66.4324
1360	DARS	0.265774	10.5282	12.4902	4.25878e-34	4.80459e-33	66.4212
1361	MAG	-1.10398	3.33982	-12.4881	4.36157e-34	4.9149e-33	66.3976
1362	LYAR	0.353048	8.1156	12.488	4.36296e-34	4.9149e-33	66.3973
1363	TTC25	-0.725633	4.90946	-12.4858	4.47302e-34	5.03518e-33	66.3726
1364	CTSS	0.659408	10.4094	12.4787	4.85278e-34	5.45867e-33	66.2918
1365	PGM3	0.397906	8.84961	12.4764	4.98151e-34	5.59937e-33	66.2658
1366	GPNMB	0.641634	11.7106	12.4751	5.05594e-34	5.67887e-33	66.2511
1367	OGFOD2	-0.388676	7.9997	-12.4744	5.09635e-34	5.72007e-33	66.2432
1368	MPHOSPH6	0.579836	8.51999	12.4709	5.29946e-34	5.94368e-33	66.2045
1369	STK16	-0.312566	8.72665	-12.4683	5.45796e-34	6.11698e-33	66.1753
1370	ANP32E	0.624163	10.2872	12.4676	5.50526e-34	6.16549e-33	66.1667
1371	PLD1	0.621952	7.48514	12.4667	5.55762e-34	6.21958e-33	66.1573
1372	POLR2K	0.401837	10.3977	12.466	5.60364e-34	6.26652e-33	66.1492
1373	CHRD	-1.06217	7.52006	-12.4652	5.65378e-34	6.31798e-33	66.1403
1374	TAF11	0.320121	9.25566	12.4618	5.87427e-34	6.5596e-33	66.1024
1375	RANBP1	0.394082	9.31711	12.4604	5.96969e-34	6.6613e-33	66.0864
1376	KLRD1	0.865451	4.87197	12.4601	5.99299e-34	6.68244e-33	66.0826
1377	RASSF4	0.635429	8.32877	12.4537	6.44206e-34	7.17796e-33	66.0109
1378	TIMP4	-1.32612	5.09869	-12.4532	6.48131e-34	7.21645e-33	66.0049
1379	WDR83	-0.442659	7.48343	-12.4528	6.50465e-34	7.23718e-33	66.0014
1380	ZNF462	0.847724	7.15732	12.4528	6.51157e-34	7.23963e-33	66.0003
1381	BHLHE40	-0.600202	12.4646	-12.4432	7.25844e-34	8.06332e-33	65.8927
1382	BTBD2	-0.359893	9.87972	-12.4431	7.26293e-34	8.06332e-33	65.892
1383	SPAG5	0.678271	9.15069	12.4415	7.40013e-34	8.2097e-33	65.8735
1384	RBM38	0.552533	8.9381	12.4285	8.57322e-34	9.50426e-33	65.7276
1385	EBF4	-0.769965	8.04481	-12.4251	8.90943e-34	9.86762e-33	65.6895
1386	IFRD1	0.494065	8.8812	12.425	8.91385e-34	9.86762e-33	65.689
1387	TOP2A	0.871519	10.3725	12.4223	9.19731e-34	1.01741e-32	65.658
1388	KDELR2	0.32165	12.3418	12.4218	9.24044e-34	1.02144e-32	65.6533
1389	ADD1	-0.252469	11.4452	-12.42	9.43313e-34	1.04199e-32	65.6329
1390	GTDC1	0.351702	7.67654	12.4195	9.48521e-34	1.04699e-32	65.6274
1391	KCNJ3	-2.24219	4.94374	-12.4195	9.49352e-34	1.04715e-32	65.6265
1392	HIRIP3	-0.433389	8.59882	-12.4173	9.72674e-34	1.07211e-32	65.6025
1393	FLNB	-0.518876	12.7848	-12.416	9.86866e-34	1.08697e-32	65.5881
1394	CLK1	-0.387289	10.4219	-12.4098	1.0587e-33	1.16526e-32	65.5185
1395	PUS7	0.398211	9.19662	12.4062	1.10266e-33	1.21277e-32	65.4781
1396	PDCD10	0.305303	10.2603	12.4057	1.10948e-33	1.2194e-32	65.472
1397	TREM1	0.99005	5.28728	12.4048	1.12087e-33	1.23103e-32	65.4619
1398	C1orf220	-0.700987	4.04251	-12.4047	1.12201e-33	1.2314e-32	65.4609
1399	ZBTB7A	-0.293895	9.12605	-12.4033	1.13977e-33	1.25e-32	65.4453
1400	ZNF546	-0.408632	6.0979	-12.3882	1.35161e-33	1.48127e-32	65.2763
1401	TMEM70	0.357933	8.9457	12.3817	1.45499e-33	1.59343e-32	65.2033
1402	MFHAS1	0.610909	7.75867	12.3811	1.46452e-33	1.60273e-32	65.1968
1403	STMN1	0.587865	10.4416	12.3798	1.48608e-33	1.62515e-32	65.1823
1404	AGFG1	0.322773	9.903	12.378	1.51657e-33	1.65732e-32	65.1622
1405	ZNF385A	-0.59829	9.6255	-12.3738	1.59004e-33	1.73637e-32	65.1153
1406	C12orf4	0.290052	8.78877	12.3723	1.61717e-33	1.76474e-32	65.0985
1407	IFNGR1	0.387018	10.678	12.3704	1.65112e-33	1.80051e-32	65.0779
1408	TIGD2	0.433108	7.75688	12.3632	1.79178e-33	1.9525e-32	64.9969
1409	FBXO36	-0.604101	6.60956	-12.3585	1.88827e-33	2.05619e-32	64.9449
1410	FBXL16	-0.982682	8.12105	-12.3567	1.92761e-33	2.09754e-32	64.9244
1411	PTPN22	0.76723	5.96652	12.3513	2.04901e-33	2.22806e-32	64.8639
1412	S100A10	0.614316	11.3661	12.3471	2.14717e-33	2.33315e-32	64.8175
1413	PHGR1	-1.32581	3.11626	-12.344	2.22532e-33	2.41635e-32	64.7821
1414	GLCE	-0.53618	9.62962	-12.3437	2.2317e-33	2.42157e-32	64.7792
1415	PATZ1	-0.384772	9.94955	-12.3368	2.41205e-33	2.61541e-32	64.7022
1416	CCDC138	0.513331	6.02272	12.3354	2.45079e-33	2.65555e-32	64.6864
1417	CNNM3	-0.290597	9.47252	-12.3316	2.55776e-33	2.76949e-32	64.644
1418	GRAMD1C	-0.614975	7.53471	-12.3249	2.7576e-33	2.98377e-32	64.5695
1419	RNF215	-0.478637	7.10079	-12.3189	2.95136e-33	3.19118e-32	64.5022
1420	GRTP1	-0.569905	8.06233	-12.3166	3.02577e-33	3.26933e-32	64.4775
1421	OVOL2	-0.49641	8.16755	-12.316	3.04592e-33	3.28878e-32	64.4709
1422	DCAF8	-0.275115	10.2807	-12.313	3.15116e-33	3.40002e-32	64.4372
1423	SUMO3	0.302697	11.3328	12.3082	3.32823e-33	3.58854e-32	64.383
1424	FAM81B	-1.15518	3.10608	-12.3073	3.36098e-33	3.62132e-32	64.3733
1425	VASH2	0.850689	6.98426	12.3064	3.39302e-33	3.65327e-32	64.3639
1426	SMOC2	-0.780346	10.0245	-12.3062	3.40387e-33	3.66239e-32	64.3608
1427	FANCI	0.51198	9.43648	12.2966	3.79061e-33	4.07564e-32	64.2541
1428	RIPK4	0.916307	7.5491	12.2949	3.86053e-33	4.14791e-32	64.236
1429	SCPEP1	0.549104	10.3405	12.2926	3.96348e-33	4.25554e-32	64.2099
1430	DNAJC17	-0.400793	7.92796	-12.2866	4.24015e-33	4.54941e-32	64.143
1431	DPP7	-0.482028	10.1677	-12.2822	4.45119e-33	4.7725e-32	64.0949
1432	NSA2	-0.316671	11.0536	-12.2793	4.59901e-33	4.92756e-32	64.0625
1433	HMGA1	0.547581	10.1077	12.2736	4.90682e-33	5.25369e-32	63.9983
1434	ATP11A	0.592134	8.22764	12.2713	5.02946e-33	5.38125e-32	63.9738
1435	TAPT1	-0.430508	8.59915	-12.2702	5.09505e-33	5.4449e-32	63.961
1436	KIF1B	0.391473	9.84682	12.2702	5.09606e-33	5.4449e-32	63.9608
1437	KIAA1324L	-0.788727	7.91929	-12.2633	5.50493e-33	5.87768e-32	63.8843
1438	MYOZ3	-0.850959	4.69325	-12.2576	5.86531e-33	6.2581e-32	63.8214
1439	PCP4L1	1.11366	4.24356	12.2569	5.91366e-33	6.3053e-32	63.8133
1440	LRIG3	0.699236	8.12573	12.2564	5.94333e-33	6.33253e-32	63.8083
1441	PCYT1A	0.31932	8.3979	12.2557	5.99123e-33	6.37914e-32	63.8004
1442	NOP2	0.403962	9.64836	12.2554	6.01475e-33	6.39975e-32	63.7965
1443	PSMD12	0.414872	10.2076	12.2545	6.0733e-33	6.45756e-32	63.7869
1444	MLKL	0.509118	7.85309	12.2514	6.28618e-33	6.67928e-32	63.7527
1445	TAP1	0.693404	11.0687	12.2486	6.48938e-33	6.89042e-32	63.7212
1446	CASQ1	-1.05348	4.02875	-12.2448	6.76881e-33	7.18215e-32	63.6794
1447	TMEM8B	-0.414813	8.58982	-12.243	6.90573e-33	7.32236e-32	63.6596
1448	ZFYVE1	-0.270999	9.15467	-12.2427	6.93145e-33	7.34456e-32	63.6559
1449	CYBRD1	-0.814132	11.5444	-12.2348	7.57114e-33	8.01684e-32	63.5684
1450	KRT222	-0.642044	5.62828	-12.232	7.8141e-33	8.2684e-32	63.5371
1451	CASP9	-0.277102	8.02834	-12.2284	8.13435e-33	8.60133e-32	63.4973
1452	FOXP3	0.753115	5.73039	12.2248	8.46368e-33	8.9434e-32	63.4579
1453	RMND5B	-0.365807	9.61157	-12.2219	8.7429e-33	9.2321e-32	63.4258
1454	STX18	-0.25631	9.22389	-12.2204	8.89167e-33	9.38273e-32	63.409
1455	BAG2	0.612551	7.034	12.2156	9.37813e-33	9.88925e-32	63.3562
1456	DNMBP	-0.634884	8.45833	-12.2132	9.63354e-33	1.01516e-31	63.3296
1457	CXCL9	1.37912	9.83174	12.2115	9.8154e-33	1.03361e-31	63.3111
1458	BLOC1S1	-0.374242	9.79744	-12.2099	9.99384e-33	1.05168e-31	63.2932
1459	PIGH	-0.351451	8.31604	-12.209	1.00981e-32	1.06192e-31	63.2829
1460	PRAME	2.18597	5.33429	12.2084	1.01648e-32	1.06821e-31	63.2764
1461	PEX13	0.305	9.32345	12.2048	1.05828e-32	1.11137e-31	63.2365
1462	GEMIN8	-0.339109	8.62792	-12.2002	1.11402e-32	1.16911e-31	63.1856
1463	ADRA2A	-0.92334	8.21481	-12.1991	1.12772e-32	1.18268e-31	63.1735
1464	ZDHHC1	-0.477506	6.75319	-12.1985	1.13554e-32	1.19006e-31	63.1666
1465	BMS1	0.255946	10.2478	12.1949	1.18225e-32	1.23817e-31	63.1267
1466	ZBTB16	-1.28179	5.03688	-12.1922	1.21741e-32	1.27413e-31	63.0976
1467	GAK	-0.336139	10.1266	-12.1919	1.22208e-32	1.27814e-31	63.0938
1468	E4F1	-0.440332	9.01218	-12.1916	1.22671e-32	1.28212e-31	63.0901
1469	ESYT3	0.991499	3.63431	12.1902	1.24528e-32	1.30064e-31	63.0752
1470	MICALL1	0.47978	9.18223	12.1898	1.25132e-32	1.30606e-31	63.0704
1471	LCMT2	-0.344839	8.46351	-12.1876	1.28171e-32	1.33687e-31	63.0466
1472	C1GALT1	0.603558	7.75902	12.1863	1.30082e-32	1.35588e-31	63.0319
1473	BTNL9	-0.869912	6.40289	-12.1845	1.3273e-32	1.38254e-31	63.012
1474	CASP5	0.63127	2.43923	12.1823	1.36054e-32	1.4162e-31	62.9875
1475	NDUFA9	0.319035	10.4911	12.1784	1.41955e-32	1.47662e-31	62.9454
1476	CDT1	0.736143	7.66504	12.1763	1.45315e-32	1.51054e-31	62.9222
1477	MGC2889	0.786803	2.33541	12.1748	1.47787e-32	1.5352e-31	62.9055
1478	FBXL17	-0.387629	8.39537	-12.1739	1.49373e-32	1.55063e-31	62.8949
1479	ZNF182	-0.331803	7.8439	-12.1692	1.57353e-32	1.63236e-31	62.8433
1480	LCT	1.07439	2.8611	12.1666	1.62006e-32	1.6795e-31	62.8144
1481	FUCA2	0.353244	10.1956	12.1658	1.6333e-32	1.69208e-31	62.8064
1482	B3GNT4	0.777416	3.83445	12.1616	1.71285e-32	1.77329e-31	62.7592
1483	PEBP4	-1.23864	3.41417	-12.1576	1.78973e-32	1.85164e-31	62.7157
1484	FAM110C	-0.843793	5.37984	-12.1571	1.79976e-32	1.86076e-31	62.7102
1485	MRPS22	0.239653	9.1034	12.1568	1.80598e-32	1.86593e-31	62.7068
1486	ZNF599	-0.354736	6.53817	-12.1543	1.85732e-32	1.91769e-31	62.679
1487	ZNF586	-0.352377	7.73602	-12.1523	1.89872e-32	1.95911e-31	62.6571
1488	DEFB132	-1.02708	3.01949	-12.1479	1.99303e-32	2.05505e-31	62.6091
1489	TCTN2	-0.441158	8.18836	-12.1462	2.03305e-32	2.0949e-31	62.5894
1490	SLC15A2	0.971901	6.52771	12.1453	2.05194e-32	2.11295e-31	62.5802
1491	SCAMP4	-0.373262	9.92594	-12.1439	2.08481e-32	2.14536e-31	62.5645
1492	XAB2	-0.367978	9.35608	-12.1401	2.1735e-32	2.23512e-31	62.5232
1493	ATPAF2	-0.356047	7.88266	-12.1384	2.21699e-32	2.27832e-31	62.5035
1494	DYSF	0.452842	8.93802	12.1382	2.22179e-32	2.28172e-31	62.5014
1495	UBXN2A	0.289166	8.86751	12.1378	2.23029e-32	2.28892e-31	62.4976
1496	HIGD1B	-0.716398	4.64936	-12.1367	2.25827e-32	2.31608e-31	62.4853
1497	GJB6	1.293	2.30929	12.1366	2.26031e-32	2.31663e-31	62.4844
1498	EEF1A2	-1.7393	8.7144	-12.1365	2.26315e-32	2.31799e-31	62.4831
1499	CCDC66	-0.344387	7.98927	-12.1357	2.2847e-32	2.33851e-31	62.4737
1500	CHAF1B	0.501083	8.08243	12.1332	2.34889e-32	2.4026e-31	62.4463
1501	SERPINB6	-0.405161	9.68356	-12.1251	2.56986e-32	2.62688e-31	62.3572
1502	FAM98C	-0.408429	8.16756	-12.1237	2.6096e-32	2.66572e-31	62.3419
1503	EXOC6	-0.448704	9.02327	-12.1236	2.61192e-32	2.66631e-31	62.3411
1504	MAML3	-0.50927	7.73069	-12.1209	2.69093e-32	2.74515e-31	62.3115
1505	SIKE1	0.299098	8.93114	12.1191	2.74499e-32	2.79843e-31	62.2918
1506	MCM8	0.470292	7.73174	12.1175	2.79504e-32	2.84756e-31	62.2739
1507	CTLA4	0.965708	5.01131	12.1128	2.94274e-32	2.99605e-31	62.2229
1508	SLC7A1	0.472908	9.31312	12.1121	2.96834e-32	3.02011e-31	62.2143
1509	TAGLN2	0.423743	13.2875	12.11	3.03593e-32	3.08683e-31	62.192
1510	AGAP11	-0.718868	5.01245	-12.1083	3.09506e-32	3.14487e-31	62.1729
1511	MRPL47	0.3378	9.47702	12.108	3.10616e-32	3.15405e-31	62.1693
1512	COQ6	-0.313402	8.42923	-12.1031	3.27762e-32	3.32596e-31	62.1161
1513	OPA1	0.290776	10.1494	12.1013	3.34353e-32	3.3906e-31	62.0963
1514	CCDC77	0.416038	7.45773	12.0967	3.51764e-32	3.5648e-31	62.046
1515	EIF4G1	0.282254	12.1637	12.0945	3.6043e-32	3.65022e-31	62.0219
1516	LOC646762	-0.516527	8.09897	-12.0938	3.63276e-32	3.67661e-31	62.0141
1517	ZNF311	-0.754857	6.16682	-12.0928	3.67604e-32	3.71796e-31	62.0024
1518	TRAM1L1	-0.576257	7.14425	-12.0922	3.69709e-32	3.73678e-31	61.9967
1519	CASC2	-0.512043	5.27644	-12.091	3.74806e-32	3.78581e-31	61.9832
1520	KANK3	-0.635179	6.19758	-12.0864	3.94619e-32	3.98332e-31	61.9321
1521	CYP4B1	-1.55293	7.26386	-12.0841	4.04589e-32	4.08127e-31	61.9074
1522	SLC48A1	-0.323191	8.85464	-12.0825	4.11615e-32	4.14941e-31	61.8903
1523	C19orf54	-0.33584	8.33407	-12.0824	4.12055e-32	4.15112e-31	61.8893
1524	CATSPERG	-0.704583	4.59175	-12.0818	4.15034e-32	4.17839e-31	61.8821
1525	PTCHD1	1.27977	3.75649	12.0815	4.16539e-32	4.19079e-31	61.8785
1526	IL10RB	0.271779	9.48479	12.0813	4.17105e-32	4.19374e-31	61.8772
1527	MFN1	0.332336	9.72594	12.0804	4.2143e-32	4.23444e-31	61.867
1528	RBM6	-0.286254	10.1843	-12.0741	4.51957e-32	4.5382e-31	61.7977
1529	IRAK1	0.414738	10.7642	12.069	4.78123e-32	4.7978e-31	61.7419
1530	RELL1	-0.481559	8.93582	-12.0685	4.80858e-32	4.8221e-31	61.7362
1531	NPNT	-1.02165	10.5103	-12.0682	4.82329e-32	4.83368e-31	61.7332
1532	CYP4F22	-1.54613	5.45883	-12.0626	5.12901e-32	5.13671e-31	61.6723
1533	RHCG	1.33883	3.06581	12.0603	5.26217e-32	5.26663e-31	61.6469
1534	CFD	-1.06776	8.41689	-12.0594	5.31876e-32	5.3198e-31	61.6363
1535	HECA	0.311364	9.59422	12.0588	5.35156e-32	5.34912e-31	61.6302
1536	MAMDC4	-0.801325	5.77685	-12.0587	5.35552e-32	5.3496e-31	61.6295
1537	FDXR	-0.593997	7.89654	-12.0584	5.377e-32	5.36755e-31	61.6255
1538	PIH1D2	-0.617024	5.28093	-12.0568	5.47359e-32	5.46042e-31	61.6079
1539	RABEP2	-0.485713	9.00172	-12.0561	5.51539e-32	5.49855e-31	61.6003
1540	B3GNT3	1.25305	5.64622	12.0559	5.52373e-32	5.50328e-31	61.5988
1541	STAT1	0.61402	12.1	12.0523	5.74858e-32	5.72358e-31	61.5593
1542	SLC25A12	-0.325121	8.94427	-12.052	5.76969e-32	5.74088e-31	61.5557
1543	SLC16A6	-1.1908	7.91909	-12.0508	5.8447e-32	5.81175e-31	61.5429
1544	SDR39U1	-0.342275	9.34932	-12.0492	5.95258e-32	5.91518e-31	61.5247
1545	RNF217	0.645805	5.94181	12.048	6.03224e-32	5.99046e-31	61.5116
1546	CREB3L2	0.453564	10.4886	12.0471	6.08994e-32	6.04385e-31	61.5021
1547	ZADH2	-0.369478	9.12262	-12.0445	6.26568e-32	6.21424e-31	61.4739
1548	TMEM165	0.285621	9.87975	12.0443	6.28276e-32	6.22715e-31	61.4712
1549	LRP2BP	-0.547025	5.56645	-12.0441	6.29248e-32	6.23277e-31	61.4697
1550	ADAM19	0.58389	8.12772	12.0438	6.31495e-32	6.25099e-31	61.4662
1551	SCCPDH	-0.643792	10.3565	-12.0382	6.72023e-32	6.64787e-31	61.4045
1552	URB2	0.36715	8.79754	12.0381	6.72458e-32	6.64789e-31	61.4039
1553	WDR60	-0.343616	8.15031	-12.0378	6.74677e-32	6.66553e-31	61.4006
1554	ONECUT2	1.40689	4.26463	12.0335	7.07488e-32	6.98519e-31	61.3536
1555	TEKT3	-0.91162	3.67191	-12.0299	7.35805e-32	7.2601e-31	61.3147
1556	TTC14	-0.432574	9.56304	-12.029	7.43785e-32	7.33412e-31	61.304
1557	MPG	-0.423423	9.62501	-12.0285	7.47742e-32	7.3684e-31	61.2987
1558	L1CAM	1.23846	5.24321	12.0272	7.58577e-32	7.4681e-31	61.2845
1559	CCDC146	-0.531206	7.2512	-12.0272	7.58833e-32	7.4681e-31	61.2841
1560	SMC1B	1.16301	3.51287	12.0239	7.86559e-32	7.73601e-31	61.2486
1561	ATP7B	-0.828231	8.48189	-12.0235	7.90213e-32	7.76697e-31	61.244
1562	C4orf46	0.357633	7.77911	12.0224	7.99303e-32	7.85129e-31	61.2327
1563	ASNS	0.560943	8.57301	12.0202	8.19317e-32	8.04273e-31	61.2081
1564	C5orf30	-0.616193	9.40431	-12.0175	8.43798e-32	8.27774e-31	61.179
1565	GPR156	0.82001	3.2351	12.0116	9.00647e-32	8.8298e-31	61.1144
1566	COLQ	-0.593089	5.72023	-12.0062	9.55856e-32	9.36507e-31	61.0554
1567	COQ2	0.36077	7.60551	12.0053	9.64857e-32	9.44722e-31	61.0461
1568	NAV3	-0.948985	6.26815	-12.0051	9.67887e-32	9.47085e-31	61.043
1569	PRSS33	1.12495	2.08797	12.004	9.79362e-32	9.57702e-31	61.0313
1570	STAM	0.263965	9.43196	12.003	9.89936e-32	9.67426e-31	61.0207
1571	PRDX1	0.368446	13.1447	12.0011	1.01149e-31	9.87864e-31	60.9993
1572	SELENBP1	-0.656957	11.2107	-11.9999	1.02449e-31	9.99921e-31	60.9867
1573	RPE	0.274452	9.21456	11.9985	1.04021e-31	1.01462e-30	60.9716
1574	RLN1	-0.553251	2.80614	-11.9969	1.05861e-31	1.03191e-30	60.9542
1575	DNA2	0.533865	7.55199	11.9961	1.06851e-31	1.0409e-30	60.945
1576	NBR2	-0.595255	6.74107	-11.9914	1.1254e-31	1.09562e-30	60.8936
1577	OSBPL7	-0.508035	7.12192	-11.9904	1.13782e-31	1.10701e-30	60.8827
1578	CMAS	0.342877	9.28785	11.989	1.15436e-31	1.12239e-30	60.8684
1579	IDH2	0.496918	11.3771	11.9854	1.20208e-31	1.16805e-30	60.8283
1580	GLUL	-0.528721	13.2155	-11.9839	1.22197e-31	1.18663e-30	60.812
1581	PICALM	0.286308	11.1803	11.9823	1.24367e-31	1.20694e-30	60.7946
1582	DMPK	-0.474464	8.2701	-11.982	1.24674e-31	1.20915e-30	60.7921
1583	AGTPBP1	0.453782	8.06648	11.9746	1.35337e-31	1.31174e-30	60.7108
1584	GPR161	0.662949	6.5758	11.9697	1.42815e-31	1.38334e-30	60.6575
1585	TIGIT	1.04193	6.00065	11.9676	1.46139e-31	1.41465e-30	60.6347
1586	TMEM39A	0.267226	8.79648	11.9646	1.51036e-31	1.46113e-30	60.6021
1587	USP19	-0.236935	9.68736	-11.9612	1.56707e-31	1.51503e-30	60.5656
1588	COQ7	-0.35603	8.75453	-11.9583	1.61753e-31	1.56284e-30	60.5341
1589	NAPA	-0.337854	11.2885	-11.9569	1.64309e-31	1.58653e-30	60.5186
1590	MRPS6	0.358284	9.66855	11.9492	1.78828e-31	1.72563e-30	60.4347
1591	DNAH5	-1.08871	7.32036	-11.9489	1.79448e-31	1.73053e-30	60.4313
1592	PAG1	0.553245	7.97648	11.9484	1.80287e-31	1.73752e-30	60.4267
1593	HDHD2	-0.311968	9.81893	-11.9441	1.89023e-31	1.82057e-30	60.3798
1594	OPN3	0.59461	8.90848	11.9434	1.90564e-31	1.83427e-30	60.3717
1595	FAM171A1	0.784777	8.47488	11.9418	1.93935e-31	1.86555e-30	60.3544
1596	PTGR2	-0.456936	7.97093	-11.9367	2.05164e-31	1.97233e-30	60.2986
1597	B9D2	-0.42997	6.52579	-11.9316	2.16909e-31	2.08393e-30	60.2434
1598	MRPS5	0.299798	9.07063	11.9311	2.17925e-31	2.09238e-30	60.2388
1599	STX6	0.279716	10.0913	11.9301	2.20438e-31	2.11519e-30	60.2274
1600	SH2D2A	0.824752	6.12559	11.9288	2.23645e-31	2.14462e-30	60.2131
1601	PLAU	0.709497	10.3417	11.9278	2.26063e-31	2.16618e-30	60.2025
1602	NKAIN1	-1.50542	7.79418	-11.9278	2.26177e-31	2.16618e-30	60.202
1603	C2orf73	-0.70395	2.49602	-11.9212	2.42896e-31	2.32486e-30	60.1313
1604	INA	1.08538	2.85665	11.921	2.43489e-31	2.32908e-30	60.1289
1605	NBEA	-0.838292	8.08185	-11.9197	2.4709e-31	2.36205e-30	60.1143
1606	TTC12	-0.509942	7.76871	-11.9191	2.4871e-31	2.37606e-30	60.1079
1607	SLC41A2	0.61972	7.58067	11.9186	2.5008e-31	2.38687e-30	60.1024
1608	ZNF367	0.559676	7.78742	11.9185	2.50153e-31	2.38687e-30	60.1021
1609	ATP6V0A4	1.51863	5.14483	11.9169	2.54795e-31	2.42965e-30	60.0839
1610	CHD3	-0.327377	10.9792	-11.9162	2.5674e-31	2.44668e-30	60.0764
1611	ZNF19	-0.355343	6.37875	-11.9159	2.57596e-31	2.45332e-30	60.0731
1612	TROAP	0.738678	7.70836	11.9138	2.63447e-31	2.50749e-30	60.0508
1613	C9orf40	0.45714	6.86489	11.9096	2.75744e-31	2.6229e-30	60.0056
1614	CAMK2B	-1.11643	5.71031	-11.9081	2.80562e-31	2.66708e-30	59.9885
1615	LCN12	-0.951028	4.61226	-11.9053	2.89233e-31	2.7478e-30	59.9583
1616	LYZ	0.977791	11.0005	11.9044	2.9203e-31	2.77265e-30	59.9488
1617	PARD6B	-0.88541	8.45794	-11.9041	2.93082e-31	2.78093e-30	59.9452
1618	TMEM205	-0.511541	10.5325	-11.9036	2.94467e-31	2.79234e-30	59.9405
1619	CLDN5	-0.827329	7.24594	-11.9028	2.97115e-31	2.81571e-30	59.9317
1620	GCLM	0.436246	8.49067	11.898	3.13093e-31	2.9653e-30	59.8798
1621	SNTN	-0.990128	2.63024	-11.8929	3.30959e-31	3.13258e-30	59.8248
1622	UCHL3	0.390198	9.03334	11.8912	3.37309e-31	3.19071e-30	59.806
1623	EXD3	-0.469836	7.10509	-11.8879	3.49882e-31	3.3076e-30	59.7697
1624	APOM	-0.56166	5.57726	-11.8853	3.59624e-31	3.39761e-30	59.7425
1625	SLC26A9	1.1013	2.74033	11.8802	3.80252e-31	3.59028e-30	59.6872
1626	PINK1	-0.304556	10.0602	-11.8761	3.97632e-31	3.75207e-30	59.6429
1627	ACTL8	1.46173	3.37921	11.8728	4.12243e-31	3.88755e-30	59.6072
1628	TGFBI	0.59902	11.3899	11.8711	4.20133e-31	3.95952e-30	59.5884
1629	IGF2BP2	1.01178	5.81427	11.8658	4.45071e-31	4.19198e-30	59.5313
1630	KIAA0040	-0.583051	10.5464	-11.865	4.49165e-31	4.22794e-30	59.5222
1631	KIAA1522	-0.371865	11.6542	-11.8649	4.49557e-31	4.22903e-30	59.5213
1632	PPARD	0.35511	9.2238	11.8637	4.55182e-31	4.27933e-30	59.509
1633	EGFR	1.01468	6.98551	11.8623	4.62466e-31	4.34514e-30	59.4933
1634	IL4I1	0.845125	7.25712	11.858	4.8449e-31	4.54928e-30	59.4472
1635	SLC35A2	0.292763	9.61293	11.8546	5.02831e-31	4.71861e-30	59.4104
1636	NPL	0.495493	7.88892	11.8477	5.42248e-31	5.0854e-30	59.3356
1637	C1orf112	0.427709	8.05557	11.8475	5.43429e-31	5.09336e-30	59.3335
1638	SIDT1	-0.999111	9.25495	-11.8462	5.51158e-31	5.16265e-30	59.3195
1639	SNRNP70	-0.422652	10.7091	-11.8431	5.70115e-31	5.33695e-30	59.286
1640	MRAS	0.589676	8.70441	11.8391	5.95363e-31	5.56703e-30	59.243
1641	PIGW	0.389777	8.00587	11.8391	5.95418e-31	5.56703e-30	59.2429
1642	MAPKBP1	-0.32399	8.34273	-11.837	6.08832e-31	5.68898e-30	59.2209
1643	BCDIN3D	-0.31492	7.93249	-11.8359	6.16668e-31	5.7587e-30	59.2082
1644	ATP9B	-0.324662	8.02889	-11.8354	6.19905e-31	5.78541e-30	59.203
1645	TMEM222	-0.289647	9.60241	-11.8335	6.32762e-31	5.90181e-30	59.1827
1646	TBCCD1	0.250997	8.39533	11.828	6.71681e-31	6.261e-30	59.1235
1647	PHF20L1	0.37043	9.89375	11.8262	6.84867e-31	6.38003e-30	59.1043
1648	HYOU1	0.369589	11.5046	11.8225	7.1297e-31	6.6378e-30	59.0644
1649	SNRNP35	-0.34342	8.63822	-11.8201	7.32326e-31	6.81387e-30	59.0379
1650	IPMK	0.743639	5.60732	11.819	7.407e-31	6.88761e-30	59.0266
1651	IQCD	-0.544453	5.79343	-11.8154	7.69989e-31	7.15563e-30	58.9882
1652	POU4F1	0.980365	2.15179	11.808	8.34495e-31	7.75039e-30	58.9085
1653	TYMS	0.607461	9.04479	11.8064	8.49739e-31	7.8872e-30	58.8906
1654	PTK2	0.343888	10.9371	11.8048	8.64411e-31	8.01854e-30	58.8736
1655	LRP2	-1.81198	8.52538	-11.8045	8.67119e-31	8.03879e-30	58.8705
1656	HAGH	-0.431187	9.34873	-11.8039	8.73175e-31	8.09005e-30	58.8636
1657	NUP153	0.37253	10.0537	11.8033	8.78356e-31	8.13314e-30	58.8578
1658	ELOVL5	-0.609294	11.6621	-11.8024	8.8739e-31	8.21184e-30	58.8476
1659	ACTB	0.297026	15.9659	11.7978	9.32579e-31	8.62481e-30	58.7984
1660	SLFN11	0.557104	8.8785	11.7948	9.63022e-31	8.90099e-30	58.7666
1661	PSMD11	0.367828	10.0461	11.7947	9.64038e-31	8.90501e-30	58.7655
1662	BRMS1L	0.294957	7.5996	11.7934	9.77872e-31	9.02737e-30	58.7514
1663	COL4A4	0.86722	5.07774	11.7914	9.99506e-31	9.22154e-30	58.7297
1664	GADD45G	-0.757089	7.4454	-11.7907	1.00702e-30	9.28528e-30	58.7223
1665	RSAD2	0.857156	9.12455	11.7886	1.03079e-30	9.49878e-30	58.6992
1666	TTC13	0.356495	9.05695	11.7859	1.06076e-30	9.76901e-30	58.6708
1667	SEPT7P2	-0.345996	7.16424	-11.7854	1.06634e-30	9.81455e-30	58.6656
1668	LSM2	0.351659	9.43009	11.7851	1.07041e-30	9.84609e-30	58.6619
1669	RASD2	0.835012	7.4415	11.7827	1.09893e-30	1.01024e-29	58.6358
1670	MYO18B	-1.01219	3.29089	-11.7741	1.20613e-30	1.10812e-29	58.5436
1671	IQGAP3	0.712211	8.27018	11.7685	1.28076e-30	1.17598e-29	58.4841
1672	PNKP	-0.385521	8.88566	-11.7674	1.29665e-30	1.18986e-29	58.4719
1673	UGT8	1.32503	4.28029	11.7671	1.3015e-30	1.1936e-29	58.4682
1674	SLC27A2	-1.25542	7.25072	-11.7665	1.30875e-30	1.19953e-29	58.4627
1675	CCNJ	0.425657	7.32363	11.7613	1.38476e-30	1.26844e-29	58.4068
1676	COASY	-0.365383	10.3924	-11.7588	1.42347e-30	1.30312e-29	58.3795
1677	GSTO2	-0.770281	8.11151	-11.7586	1.42695e-30	1.30553e-29	58.377
1678	FBXL2	-0.430388	7.86922	-11.7516	1.53884e-30	1.40706e-29	58.3023
1679	NXPH4	0.967796	5.86679	11.7484	1.59252e-30	1.45527e-29	58.2683
1680	ITPR1	-0.721329	9.83444	-11.7456	1.64149e-30	1.49913e-29	58.2383
1681	TRMT11	0.345437	8.19505	11.7444	1.66344e-30	1.51827e-29	58.2251
1682	ERP44	0.250238	9.85551	11.7423	1.7012e-30	1.55181e-29	58.2029
1683	IQCC	-0.404403	6.69745	-11.7277	1.99209e-30	1.81608e-29	58.0465
1684	DTX4	0.700032	8.71259	11.7273	2.00074e-30	1.82289e-29	58.0422
1685	TCAM1P	1.28177	2.91032	11.726	2.02921e-30	1.84773e-29	58.0282
1686	ADCY9	-0.528376	9.20904	-11.723	2.09597e-30	1.90738e-29	57.9962
1687	ADA	0.522308	7.3864	11.7218	2.12212e-30	1.93003e-29	57.9839
1688	ALDH6A1	-0.534566	8.68944	-11.7194	2.17777e-30	1.97948e-29	57.9582
1689	LMAN2L	-0.291411	9.52025	-11.7181	2.2101e-30	2.00768e-29	57.9436
1690	ATP8B1	-0.558659	10.7789	-11.7163	2.25318e-30	2.04559e-29	57.9245
1691	DBP	-0.516712	7.78218	-11.7141	2.30642e-30	2.09269e-29	57.9014
1692	SYNC	-0.724857	8.0105	-11.7032	2.59555e-30	2.35363e-29	57.7844
1693	C3orf52	-0.798285	7.68585	-11.702	2.62751e-30	2.38121e-29	57.7723
1694	ACSL1	0.64348	10.689	11.7013	2.64839e-30	2.39872e-29	57.7644
1695	ATP13A3	0.404973	10.456	11.7007	2.66537e-30	2.41267e-29	57.7581
1696	SMC6	0.31429	9.21596	11.6981	2.74087e-30	2.47955e-29	57.7304
1697	BECN1	-0.314637	10.1668	-11.6838	3.19756e-30	2.891e-29	57.5778
1698	CPEB3	-0.422688	7.03069	-11.6831	3.22183e-30	2.91122e-29	57.5703
1699	MAP2K1	0.249965	9.94333	11.6829	3.22833e-30	2.91538e-29	57.5683
1700	CMPK1	0.293069	11.0183	11.6804	3.31919e-30	2.99567e-29	57.5408
1701	ACAT2	0.450516	9.04088	11.6753	3.50579e-30	3.16222e-29	57.4866
1702	COQ3	0.385327	7.471	11.6731	3.5891e-30	3.23546e-29	57.4633
1703	NUDT16P1	-0.817264	5.77302	-11.6716	3.64575e-30	3.2846e-29	57.4478
1704	TRPM4	-0.5719	9.51058	-11.6697	3.72349e-30	3.35267e-29	57.4269
1705	ZSWIM5	-0.815149	6.63923	-11.6694	3.73586e-30	3.36183e-29	57.4236
1706	DGKD	-0.466343	9.77308	-11.668	3.79302e-30	3.41127e-29	57.4086
1707	MCCC2	-0.58852	10.8993	-11.6653	3.90133e-30	3.50565e-29	57.3807
1708	KLHDC7B	1.12201	6.86988	11.6653	3.90252e-30	3.50565e-29	57.3804
1709	LFNG	-0.737868	9.10108	-11.6651	3.91074e-30	3.51097e-29	57.3783
1710	RAB23	0.446565	8.69646	11.6614	4.07084e-30	3.65257e-29	57.3386
1711	STT3A	0.322035	11.1587	11.6539	4.41312e-30	3.95736e-29	57.2586
1712	HSP90B1	0.293761	13.0238	11.6528	4.46351e-30	4.00021e-29	57.2474
1713	NRIP2	-0.509303	6.09161	-11.6524	4.48548e-30	4.01755e-29	57.2425
1714	MMP17	-0.854702	6.36232	-11.6469	4.75678e-30	4.25806e-29	57.1843
1715	USP10	0.279897	10.0845	11.645	4.85403e-30	4.34259e-29	57.1643
1716	TXNDC9	0.248661	9.44537	11.6443	4.88925e-30	4.37155e-29	57.1571
1717	SMURF2	0.403957	9.0388	11.6422	5.00366e-30	4.47124e-29	57.1342
1718	AZIN1	0.415151	11.6934	11.6362	5.33725e-30	4.76655e-29	57.0703
1719	C9orf64	-0.382085	9.31484	-11.6302	5.69248e-30	5.08085e-29	57.0065
1720	RFC2	0.32184	9.38748	11.6263	5.93344e-30	5.29004e-29	56.9654
1721	FOXC1	1.01585	7.5782	11.6263	5.93376e-30	5.29004e-29	56.9653
1722	PCM1	-0.458073	10.6507	-11.626	5.94885e-30	5.30042e-29	56.9628
1723	ENOSF1	-0.387221	9.06123	-11.6217	6.23387e-30	5.55115e-29	56.9165
1724	ISL2	0.856445	1.85407	11.6214	6.25252e-30	5.56453e-29	56.9135
1725	AKIRIN2	0.284366	9.00721	11.6196	6.37575e-30	5.6709e-29	56.8942
1726	POLD4	-0.450072	9.92823	-11.6189	6.42227e-30	5.70897e-29	56.887
1727	TBC1D7	0.39019	7.81074	11.6168	6.56856e-30	5.83564e-29	56.8647
1728	SLC16A1	0.714476	8.38892	11.6158	6.64105e-30	5.89663e-29	56.8538
1729	IGF2R	0.3764	11.1138	11.6131	6.83448e-30	6.06486e-29	56.8254
1730	PIP	-2.24737	9.26682	-11.6111	6.9814e-30	6.19165e-29	56.8043
1731	MLXIP	0.452119	8.94566	11.6085	7.17913e-30	6.36334e-29	56.7766
1732	CNOT1	0.336744	11.0118	11.6031	7.60874e-30	6.74024e-29	56.7191
1733	URGCP	-0.242005	9.50252	-11.6013	7.75843e-30	6.86887e-29	56.6998
1734	CCDC114	-0.827868	4.77814	-11.6007	7.80788e-30	6.90867e-29	56.6935
1735	SPATA6	-0.552938	6.71644	-11.5973	8.09475e-30	7.15838e-29	56.6577
1736	MPZL1	0.313573	11.0412	11.597	8.11894e-30	7.17562e-29	56.6548
1737	KCTD5	0.306255	9.23896	11.5964	8.17694e-30	7.22273e-29	56.6477
1738	FAAH2	-0.550466	8.04354	-11.5949	8.30695e-30	7.33334e-29	56.6321
1739	BAZ1A	0.326405	10.329	11.5915	8.61644e-30	7.60219e-29	56.5959
1740	ADCY4	-0.599218	7.37893	-11.5858	9.14982e-30	8.06814e-29	56.5364
1741	ST6GALNAC2	-0.857142	9.37602	-11.5852	9.21138e-30	8.11776e-29	56.5298
1742	SRRM3	-0.744032	5.78628	-11.5804	9.70206e-30	8.54528e-29	56.4784
1743	HECTD2	-0.520095	8.2003	-11.5798	9.7646e-30	8.59543e-29	56.472
1744	FAM114A2	-0.312966	8.84732	-11.5792	9.82493e-30	8.64357e-29	56.4659
1745	AKR1E2	0.917501	4.53121	11.5782	9.9245e-30	8.72617e-29	56.4559
1746	NLN	0.39973	8.64701	11.5781	9.93992e-30	8.73472e-29	56.4544
1747	GPD1L	-0.5666	10.4637	-11.5765	1.01146e-29	8.88312e-29	56.4371
1748	LRRC8B	0.398204	8.50539	11.5759	1.01813e-29	8.93656e-29	56.4306
1749	FAM57B	-0.956858	4.01787	-11.5661	1.12952e-29	9.90863e-29	56.3278
1750	CUL2	0.257104	9.32792	11.5553	1.26736e-29	1.11115e-28	56.2137
1751	SLC2A12	0.690073	6.07734	11.5531	1.29785e-29	1.13723e-28	56.1902
1752	LETM2	-0.728624	5.64447	-11.553	1.299e-29	1.13759e-28	56.1893
1753	KIAA0232	-0.406466	10.0495	-11.5495	1.3496e-29	1.18123e-28	56.1515
1754	CDC25C	0.678729	6.22502	11.5485	1.36322e-29	1.19247e-28	56.1415
1755	LY6D	1.54537	3.42863	11.5472	1.38292e-29	1.20901e-28	56.1273
1756	CRABP1	1.78302	5.79205	11.544	1.43067e-29	1.25004e-28	56.0937
1757	NUDT19	0.401173	9.5367	11.5401	1.49086e-29	1.3019e-28	56.0529
1758	MEGF8	-0.396918	9.28449	-11.5369	1.54215e-29	1.34592e-28	56.0194
1759	DEPDC7	0.687223	5.20894	11.5358	1.5615e-29	1.36203e-28	56.007
1760	DEAF1	-0.379123	8.50634	-11.5345	1.58339e-29	1.38033e-28	55.9932
1761	CCL13	1.02842	4.04488	11.5304	1.6533e-29	1.44046e-28	55.9504
1762	IFNG	0.89789	3.04466	11.5303	1.65569e-29	1.44173e-28	55.949
1763	PHPT1	-0.44941	10.0079	-11.5262	1.72897e-29	1.50469e-28	55.9061
1764	TMPO	0.398012	9.96044	11.5256	1.74087e-29	1.51418e-28	55.8993
1765	PLEKHA8	0.414747	6.7446	11.523	1.7892e-29	1.55534e-28	55.8722
1766	PITRM1	0.304138	10.2117	11.5177	1.8929e-29	1.64455e-28	55.8164
1767	TAB2	0.341387	10.3632	11.5143	1.96346e-29	1.70489e-28	55.7802
1768	ADM	0.844171	7.65998	11.5136	1.97648e-29	1.71523e-28	55.7736
1769	GJB3	1.18975	4.58599	11.5121	2.00904e-29	1.74249e-28	55.7574
1770	DNASE1L2	-0.790278	4.57506	-11.5109	2.03445e-29	1.76353e-28	55.745
1771	GRIK3	-1.30471	6.64319	-11.5094	2.06807e-29	1.79167e-28	55.7288
1772	GINS4	0.627475	7.34592	11.5056	2.15218e-29	1.86348e-28	55.6893
1773	SDC1	0.673625	12.1488	11.5033	2.20731e-29	1.91014e-28	55.6642
1774	IFIH1	0.605372	9.09358	11.5015	2.24848e-29	1.94467e-28	55.6459
1775	CDK16	0.311776	10.5585	11.4957	2.39251e-29	2.06808e-28	55.5844
1776	FGF10	-1.31081	3.37008	-11.4895	2.55358e-29	2.20606e-28	55.5199
1777	TTC16	-0.763124	3.70094	-11.4894	2.55673e-29	2.20753e-28	55.5187
1778	NPC1	0.321975	9.25929	11.4875	2.60949e-29	2.25182e-28	55.4985
1779	ZNF564	-0.296977	8.28274	-11.4871	2.62116e-29	2.26062e-28	55.494
1780	JAKMIP3	-0.976584	4.99638	-11.4869	2.62734e-29	2.26468e-28	55.4917
1781	CAP1	0.255877	12.721	11.4868	2.62997e-29	2.26567e-28	55.4907
1782	SHISA4	-0.552183	7.46371	-11.4825	2.7525e-29	2.3699e-28	55.4456
1783	LRBA	-0.503873	11.2118	-11.4819	2.76966e-29	2.38334e-28	55.4395
1784	BMPR1B	-1.90079	8.61978	-11.4728	3.05084e-29	2.62383e-28	55.3437
1785	SLC16A5	-0.6852	7.40869	-11.4717	3.08426e-29	2.65108e-28	55.3329
1786	FARP2	-0.347368	7.92913	-11.4713	3.09866e-29	2.66197e-28	55.3283
1787	SLC7A7	0.520763	8.63355	11.471	3.10871e-29	2.6691e-28	55.3251
1788	TLE6	-0.818934	5.44668	-11.4702	3.13379e-29	2.68913e-28	55.3171
1789	TTC39B	0.60022	6.98517	11.4662	3.26981e-29	2.80429e-28	55.2751
1790	ARMC9	-0.362619	7.80945	-11.459	3.52971e-29	3.02549e-28	55.1993
1791	APOBEC3B	0.965157	7.58715	11.4544	3.70613e-29	3.17494e-28	55.151
1792	IL21R	0.842587	6.22568	11.4521	3.80033e-29	3.25382e-28	55.1262
1793	EGLN1	0.35054	9.52972	11.4509	3.84623e-29	3.29128e-28	55.1143
1794	UCN	-0.708063	3.75561	-11.4497	3.89555e-29	3.33163e-28	55.1017
1795	FBXL5	-0.33161	10.8833	-11.4436	4.1575e-29	3.55368e-28	55.0372
1796	KMO	1.01953	7.2509	11.4431	4.17831e-29	3.56948e-28	55.0323
1797	ZNF671	-0.62535	6.84956	-11.4417	4.23885e-29	3.61918e-28	55.018
1798	KRT18	-0.616061	13.6181	-11.4403	4.30372e-29	3.67253e-28	55.003
1799	SRPRB	0.28431	10.2435	11.4361	4.49789e-29	3.83608e-28	54.9593
1800	ME3	-0.636774	7.34899	-11.4347	4.5671e-29	3.89294e-28	54.9442
1801	DNAJA1	0.288936	11.8191	11.4313	4.73326e-29	4.03234e-28	54.9088
1802	FHIT	-0.614003	6.02383	-11.4304	4.77942e-29	4.0694e-28	54.8992
1803	SMS	0.363589	11.1048	11.427	4.95417e-29	4.21586e-28	54.8636
1804	RPS27L	-0.364842	9.62613	-11.4266	4.97668e-29	4.23266e-28	54.8591
1805	SERPINH1	0.492525	11.8325	11.4198	5.34862e-29	4.54648e-28	54.7877
1806	ZNF174	-0.292946	7.80259	-11.4194	5.36715e-29	4.5597e-28	54.7843
1807	WDR4	0.382511	7.44791	11.4175	5.47848e-29	4.6517e-28	54.764
1808	FARSB	0.251977	9.76792	11.4131	5.74003e-29	4.87109e-28	54.7178
1809	WDTC1	-0.254487	10.0243	-11.4125	5.77553e-29	4.89851e-28	54.7117
1810	PAQR3	0.435088	7.43943	11.4044	6.28983e-29	5.33176e-28	54.6272
1811	NMD3	0.281409	10.3303	11.3973	6.78252e-29	5.74623e-28	54.5525
1812	MTCH2	0.260849	10.7432	11.396	6.87301e-29	5.81968e-28	54.5394
1813	EME1	0.610768	6.94755	11.3948	6.96196e-29	5.89055e-28	54.5267
1814	MAP7D2	1.12894	3.69077	11.3948	6.96439e-29	5.89055e-28	54.5263
1815	TSHZ1	-0.383944	9.34383	-11.3923	7.14371e-29	6.0389e-28	54.5012
1816	CKAP5	0.333537	11.1435	11.3921	7.16221e-29	6.0512e-28	54.4986
1817	FBN3	1.23493	3.49214	11.3895	7.3601e-29	6.21497e-28	54.4716
1818	LEMD1	1.08587	2.72697	11.3813	8.02711e-29	6.77447e-28	54.3857
1819	CROT	-0.630428	8.77357	-11.3795	8.18312e-29	6.90234e-28	54.3667
1820	TMEM63C	-0.954047	8.23468	-11.3684	9.19428e-29	7.75098e-28	54.2513
1821	PKP1	1.39973	6.90939	11.3677	9.26069e-29	7.80268e-28	54.2442
1822	GIGYF1	-0.392037	9.2558	-11.3656	9.46534e-29	7.97073e-28	54.2225
1823	PPARGC1B	0.60091	4.46793	11.3619	9.84852e-29	8.28886e-28	54.1832
1824	TPBG	-0.536033	10.251	-11.3608	9.95566e-29	8.37443e-28	54.1725
1825	E2F5	0.52859	7.27316	11.3602	1.002e-28	8.42393e-28	54.1661
1826	F7	-1.23608	5.96644	-11.3592	1.01264e-28	8.50875e-28	54.1557
1827	UBA6	0.299673	9.55992	11.3582	1.02328e-28	8.59339e-28	54.1453
1828	ARNT2	-0.89969	9.18783	-11.3577	1.02887e-28	8.63561e-28	54.1399
1829	NTAN1	0.300196	9.20536	11.3562	1.04481e-28	8.76463e-28	54.1247
1830	SPPL2B	-0.364575	8.82343	-11.3561	1.04626e-28	8.77201e-28	54.1233
1831	TMEM229B	-0.600287	7.65505	-11.3541	1.06832e-28	8.95206e-28	54.1027
1832	RAN	0.278551	11.8925	11.3488	1.12958e-28	9.46022e-28	54.0475
1833	LTBP4	-0.51851	8.63556	-11.3456	1.16836e-28	9.77967e-28	54.014
1834	VAMP7	0.271076	10.3707	11.345	1.17542e-28	9.83343e-28	54.0081
1835	ARPC5L	0.294208	9.92975	11.3441	1.1868e-28	9.92316e-28	53.9985
1836	DCAKD	-0.352269	8.85996	-11.3352	1.30398e-28	1.08971e-27	53.9053
1837	STK11	-0.349143	9.30516	-11.3329	1.33556e-28	1.11548e-27	53.8816
1838	SLC22A17	-0.672096	8.17239	-11.3313	1.35808e-28	1.13311e-27	53.8651
1839	POLN	-0.686602	5.48355	-11.3313	1.35814e-28	1.13311e-27	53.865
1840	MCF2L2	0.7246	2.72087	11.3283	1.40164e-28	1.16877e-27	53.8338
1841	ZNF491	-0.467136	5.12254	-11.3254	1.44542e-28	1.20463e-27	53.8033
1842	DCDC2	-1.31134	5.67716	-11.3233	1.47639e-28	1.22976e-27	53.7824
1843	SEZ6L	-1.22336	3.64894	-11.3228	1.48476e-28	1.23607e-27	53.7768
1844	ANKS6	0.70966	6.55099	11.3226	1.48804e-28	1.23812e-27	53.7746
1845	LOC285593	-0.877556	3.32015	-11.3203	1.52442e-28	1.2677e-27	53.7507
1846	ZNF224	-0.365955	7.55749	-11.3193	1.53991e-28	1.27989e-27	53.7406
1847	XRCC6	0.239697	11.9366	11.319	1.54578e-28	1.28407e-27	53.7369
1848	CPB1	-2.6822	6.85192	-11.3183	1.5565e-28	1.29228e-27	53.73
1849	ESPL1	0.656205	8.21329	11.3178	1.56418e-28	1.29796e-27	53.7252
1850	OSBPL11	0.286232	8.51973	11.3169	1.57991e-28	1.3103e-27	53.7153
1851	KIAA0753	-0.292742	8.7145	-11.315	1.61107e-28	1.33542e-27	53.6959
1852	APBB1	-0.510426	8.13922	-11.31	1.69895e-28	1.4075e-27	53.6433
1853	ZNF837	-0.563536	5.28148	-11.3095	1.70717e-28	1.41355e-27	53.6386
1854	HSPH1	0.414173	10.7884	11.3082	1.73085e-28	1.43239e-27	53.6249
1855	RAB1A	0.205339	11.2401	11.2976	1.93428e-28	1.59988e-27	53.5149
1856	MAML2	0.695387	7.95672	11.2975	1.93547e-28	1.6e-27	53.5143
1857	NSMCE1	-0.360636	10.3887	-11.2958	1.97057e-28	1.62813e-27	53.4965
1858	NOLC1	0.276089	11.0085	11.2889	2.11786e-28	1.74889e-27	53.4251
1859	IVL	1.12597	2.71258	11.2842	2.22587e-28	1.83709e-27	53.3759
1860	TTC7A	0.396168	8.58797	11.2812	2.29473e-28	1.8929e-27	53.3457
1861	RIPK3	-0.679213	7.2989	-11.2812	2.2964e-28	1.89327e-27	53.345
1862	EIF5B	0.284874	10.9275	11.2782	2.36898e-28	1.95206e-27	53.3142
1863	PLIN4	-1.35491	7.58025	-11.2777	2.38197e-28	1.96171e-27	53.3088
1864	CHCHD3	0.253967	9.48986	11.2772	2.3944e-28	1.97089e-27	53.3036
1865	HOMER1	0.679283	7.51458	11.273	2.50101e-28	2.05753e-27	53.2605
1866	UHRF1	0.63237	8.86508	11.2691	2.60548e-28	2.14233e-27	53.22
1867	GARNL3	-0.549326	6.6867	-11.2676	2.6457e-28	2.17423e-27	53.2048
1868	APOL6	0.5427	10.0634	11.2655	2.70642e-28	2.22295e-27	53.1823
1869	BACH1	0.399956	8.74636	11.2648	2.7243e-28	2.23644e-27	53.1758
1870	TRPV6	1.28904	5.97891	11.2641	2.74546e-28	2.2526e-27	53.1682
1871	CCDC151	-0.902205	4.83738	-11.2613	2.82606e-28	2.31749e-27	53.1395
1872	PBK	0.712349	8.10541	11.2566	2.96983e-28	2.43409e-27	53.0904
1873	KLF11	0.352634	8.75129	11.2558	2.99429e-28	2.45283e-27	53.0823
1874	SNTB1	0.541359	7.41659	11.2543	3.03972e-28	2.48871e-27	53.0673
1875	ZFP14	-0.358566	7.35444	-11.2538	3.05811e-28	2.50243e-27	53.0614
1876	GSTZ1	-0.461335	8.60091	-11.251	3.14822e-28	2.57479e-27	53.0326
1877	TMEM128	-0.276425	9.19918	-11.2487	3.22396e-28	2.63534e-27	53.0091
1878	PERP	0.605501	10.6972	11.2483	3.23764e-28	2.6451e-27	53.0049
1879	P4HA1	0.4385	9.90974	11.2477	3.25675e-28	2.6593e-27	52.9991
1880	FAM110B	-0.713256	8.1889	-11.2469	3.28634e-28	2.68193e-27	52.9901
1881	DDAH2	-0.425378	10.4104	-11.2468	3.28795e-28	2.68193e-27	52.9896
1882	VPS39	-0.224561	10.2575	-11.2465	3.30066e-28	2.69063e-27	52.9858
1883	KDM1B	0.369557	8.76167	11.2464	3.30212e-28	2.69063e-27	52.9854
1884	SLC6A11	1.17514	3.62495	11.2437	3.39536e-28	2.76513e-27	52.9578
1885	ESCO2	0.591878	6.19792	11.2427	3.43324e-28	2.7945e-27	52.9468
1886	ITM2C	0.64924	9.57587	11.2366	3.65777e-28	2.97567e-27	52.8841
1887	NRBP1	0.2358	10.6339	11.2335	3.77793e-28	3.07179e-27	52.8521
1888	KIF5C	-0.95043	7.68078	-11.2326	3.81548e-28	3.10068e-27	52.8423
1889	SKP1	-0.290536	12.1596	-11.2317	3.84852e-28	3.12588e-27	52.8338
1890	ENOX2	0.271955	7.77307	11.2298	3.92561e-28	3.18681e-27	52.8141
1891	CDC5L	0.266271	9.57977	11.2287	3.973e-28	3.22357e-27	52.8023
1892	C5	-0.552059	7.08296	-11.2219	4.26444e-28	3.45821e-27	52.7322
1893	TBC1D13	-0.262028	9.28166	-11.2212	4.29635e-28	3.48224e-27	52.7248
1894	HSPA12B	-0.569772	7.23344	-11.2211	4.29888e-28	3.48246e-27	52.7242
1895	SLC25A19	0.402164	8.05527	11.2192	4.38424e-28	3.54973e-27	52.7048
1896	WDR3	0.336622	9.35838	11.2176	4.4584e-28	3.60787e-27	52.6881
1897	CCND1	-0.810749	12.1634	-11.2174	4.46899e-28	3.61453e-27	52.6858
1898	GREB1L	-1.11581	6.56203	-11.2168	4.49621e-28	3.63464e-27	52.6798
1899	SLURP1	1.02591	2.69942	11.2137	4.64187e-28	3.75041e-27	52.6482
1900	STK38L	0.439987	9.95722	11.2065	5.00337e-28	4.04035e-27	52.574
1901	GLG1	0.286499	11.1774	11.2063	5.01461e-28	4.0473e-27	52.5718
1902	MEF2D	-0.288971	9.94177	-11.2062	5.02086e-28	4.05021e-27	52.5705
1903	GSTM4	-0.508946	8.42436	-11.2061	5.02404e-28	4.05065e-27	52.5699
1904	FUT4	0.451386	7.14431	11.205	5.08522e-28	4.09782e-27	52.5579
1905	DTL	0.605098	9.00492	11.2041	5.12974e-28	4.13153e-27	52.5493
1906	LRRC40	0.319251	8.66227	11.1945	5.67212e-28	4.56597e-27	52.4498
1907	CD2BP2	-0.29233	10.2545	-11.1917	5.83744e-28	4.69658e-27	52.4213
1908	ZCWPW2	-0.505281	4.37168	-11.1879	6.07335e-28	4.88383e-27	52.3821
1909	MAOA	-1.02725	7.72191	-11.1872	6.11586e-28	4.91543e-27	52.3752
1910	POLR3G	0.514704	5.61114	11.1839	6.33065e-28	5.0854e-27	52.3411
1911	CSNK2A2	0.284899	8.79614	11.1826	6.41794e-28	5.15282e-27	52.3275
1912	MAGT1	0.252188	11.0375	11.1825	6.42354e-28	5.15463e-27	52.3266
1913	CLK4	-0.332939	8.42516	-11.1805	6.5602e-28	5.26154e-27	52.3058
1914	PGLYRP4	0.80436	2.62479	11.1786	6.68774e-28	5.36102e-27	52.2867
1915	LMF1	-0.410965	8.07681	-11.1775	6.76888e-28	5.42324e-27	52.2748
1916	NUP160	0.339487	9.54463	11.1758	6.88724e-28	5.51519e-27	52.2576
1917	ZNF706	0.362996	10.3889	11.1754	6.91548e-28	5.53491e-27	52.2536
1918	ALDH1L2	0.707216	7.5312	11.1752	6.93102e-28	5.54445e-27	52.2514
1919	NANP	0.284971	7.88954	11.1735	7.05127e-28	5.63771e-27	52.2343
1920	MRS2	0.256285	8.95613	11.1721	7.15471e-28	5.71743e-27	52.2199
1921	C19orf44	-0.318658	7.06247	-11.1718	7.18035e-28	5.73493e-27	52.2164
1922	MMEL1	-0.831932	5.32231	-11.1704	7.28358e-28	5.81436e-27	52.2022
1923	SSPO	-0.858466	4.98267	-11.1656	7.65223e-28	6.10547e-27	52.1534
1924	AES	-0.334842	11.9622	-11.1617	7.96924e-28	6.35509e-27	52.1132
1925	NBR1	-0.319581	11.0026	-11.16	8.11302e-28	6.46639e-27	52.0955
1926	EFCAB2	-0.486328	7.00137	-11.1592	8.17937e-28	6.51589e-27	52.0874
1927	PCGF3	-0.296885	9.95507	-11.1567	8.39393e-28	6.68335e-27	52.0618
1928	GABRQ	0.857233	2.20631	11.1538	8.64945e-28	6.88322e-27	52.0321
1929	NTN5	-0.650094	3.55029	-11.1527	8.74685e-28	6.95712e-27	52.021
1930	SNAI1	0.585272	6.46312	11.1524	8.78224e-28	6.98165e-27	52.017
1931	SGMS2	0.652381	8.06355	11.1522	8.79462e-28	6.98788e-27	52.0156
1932	ST6GAL1	0.670736	9.64685	11.1488	9.11027e-28	7.23236e-27	51.9807
1933	E2F1	0.618333	8.22196	11.1488	9.11174e-28	7.23236e-27	51.9806
1934	PSMA4	0.268129	11.4193	11.1474	9.24321e-28	7.33291e-27	51.9664
1935	NPFF	-0.5503	4.04495	-11.147	9.2831e-28	7.36075e-27	51.9621
1936	PTPN2	0.292812	8.61767	11.1397	1.00163e-27	7.93799e-27	51.8869
1937	ERCC1	-0.279729	9.74687	-11.1355	1.04533e-27	8.28005e-27	51.8446
1938	KLHL7	0.364665	8.95757	11.1351	1.05037e-27	8.31568e-27	51.8398
1939	TTL	0.267087	9.05829	11.1343	1.0588e-27	8.37811e-27	51.8319
1940	SIK3	-0.409967	9.31842	-11.1336	1.06643e-27	8.43412e-27	51.8248
1941	ZNF226	-0.297347	7.68769	-11.1276	1.13455e-27	8.96823e-27	51.7635
1942	CFLAR	0.385229	9.19243	11.1268	1.14415e-27	9.03949e-27	51.7552
1943	TUSC2	-0.271696	9.0489	-11.1258	1.15589e-27	9.12755e-27	51.7451
1944	PPP1R3C	-1.01551	7.64323	-11.1254	1.16105e-27	9.16357e-27	51.7407
1945	ZNF18	-0.319975	7.80606	-11.1207	1.21928e-27	9.61822e-27	51.6922
1946	ATAD5	0.515319	6.88309	11.1203	1.22379e-27	9.64885e-27	51.6886
1947	PHF21B	-1.14675	2.88004	-11.1184	1.24774e-27	9.83258e-27	51.6694
1948	MAPK1	0.272133	10.3837	11.1181	1.25228e-27	9.86329e-27	51.6658
1949	AASS	-0.550587	7.14981	-11.1167	1.26978e-27	9.99605e-27	51.652
1950	SLC33A1	0.312536	9.15997	11.1072	1.40104e-27	1.10237e-26	51.5547
1951	PTGER3	-0.983631	7.86717	-11.106	1.41894e-27	1.11588e-26	51.5421
1952	SLC6A17	0.911237	4.65877	11.1051	1.4326e-27	1.12588e-26	51.5326
1953	XRCC1	-0.259838	9.35058	-11.105	1.43312e-27	1.12588e-26	51.5323
1954	EEF2	-0.315292	14.9605	-11.1032	1.45999e-27	1.1464e-26	51.5139
1955	RHBDL2	0.623227	5.81115	11.1026	1.46894e-27	1.15284e-26	51.5078
1956	FOXP1	-0.404138	10.1272	-11.1019	1.48021e-27	1.16109e-26	51.5003
1957	GRIA2	-1.81928	3.84153	-11.0961	1.57141e-27	1.23199e-26	51.4411
1958	TMEM145	-1.07354	4.66946	-11.096	1.57339e-27	1.23292e-26	51.4398
1959	PPIP5K1	-0.392768	8.82617	-11.0914	1.64894e-27	1.29129e-26	51.3934
1960	MMP7	1.29893	9.02693	11.0914	1.64956e-27	1.29129e-26	51.393
1961	PPAT	0.359852	8.69295	11.0896	1.6799e-27	1.31437e-26	51.375
1962	RUNX3	0.685895	7.72077	11.0845	1.77173e-27	1.38551e-26	51.3223
1963	CD86	0.543758	7.7733	11.0844	1.77302e-27	1.38581e-26	51.3216
1964	ATG3	0.211184	9.56563	11.0842	1.7758e-27	1.38728e-26	51.3201
1965	NLRP5	-1.15009	2.7292	-11.0826	1.80695e-27	1.4109e-26	51.3028
1966	GORASP2	0.195732	11.3203	11.0738	1.97779e-27	1.5435e-26	51.2134
1967	TUBA1B	0.273784	13.7082	11.0728	1.9976e-27	1.55817e-26	51.2036
1968	ANKRD30B	-1.56451	5.15195	-11.0724	2.00685e-27	1.56459e-26	51.199
1969	GALNT3	0.969104	8.86058	11.0723	2.00881e-27	1.56532e-26	51.198
1970	TMEM41A	0.236937	9.43091	11.0716	2.02265e-27	1.57531e-26	51.1912
1971	TIPIN	0.343959	7.10187	11.0676	2.10716e-27	1.64029e-26	51.1507
1972	SOAT1	0.462094	9.13208	11.0659	2.14528e-27	1.66912e-26	51.133
1973	COL4A6	-1.13045	5.34658	-11.0649	2.16672e-27	1.68352e-26	51.1231
1974	FMR1	0.2693	10.3431	11.0649	2.16692e-27	1.68352e-26	51.123
1975	SLC7A4	-1.36616	4.06647	-11.0649	2.16708e-27	1.68352e-26	51.123
1976	NSMCE2	0.341765	9.00615	11.0645	2.17744e-27	1.69071e-26	51.1182
1977	C19orf25	-0.377902	8.38453	-11.0636	2.19752e-27	1.70544e-26	51.1091
1978	CDYL	0.278801	9.3574	11.0626	2.21901e-27	1.72125e-26	51.0995
1979	RAB2A	0.294974	10.0334	11.0616	2.24301e-27	1.73898e-26	51.0889
1980	TCF20	0.307943	9.6955	11.0611	2.25273e-27	1.74564e-26	51.0846
1981	NT5E	0.58103	7.93074	11.0609	2.25768e-27	1.74859e-26	51.0824
1982	G6PD	0.458122	9.92257	11.0557	2.38337e-27	1.84501e-26	51.0288
1983	RANGRF	-0.390858	8.27405	-11.051	2.50153e-27	1.9355e-26	50.9809
1984	FTSJ1	0.216675	9.50822	11.0505	2.5142e-27	1.94432e-26	50.9759
1985	YME1L1	0.271091	10.6507	11.0492	2.54688e-27	1.9686e-26	50.9631
1986	ECE1	-0.391232	11.1143	-11.0479	2.58187e-27	1.99464e-26	50.9496
1987	FABP7	1.72464	4.18451	11.046	2.63261e-27	2.03282e-26	50.9303
1988	NANOS1	0.520467	7.48479	11.0436	2.6972e-27	2.08164e-26	50.9064
1989	XK	0.954647	5.04349	11.0409	2.7729e-27	2.13899e-26	50.879
1990	ISCU	-0.234529	10.8579	-11.0393	2.82009e-27	2.1743e-26	50.8623
1991	IGFBP2	-0.866951	10.7432	-11.039	2.8278e-27	2.17915e-26	50.8596
1992	CHDH	-0.601332	8.28683	-11.0371	2.88615e-27	2.223e-26	50.8393
1993	NIPAL2	0.650676	7.54203	11.0367	2.89541e-27	2.22902e-26	50.8362
1994	BACE2	0.654281	9.68146	11.0333	2.99992e-27	2.30832e-26	50.8011
1995	MED29	-0.242003	10.384	-11.0326	3.02142e-27	2.32369e-26	50.794
1996	GTF3C6	0.354595	10.2824	11.031	3.07142e-27	2.36096e-26	50.7778
1997	IFI16	0.521313	10.721	11.0244	3.28504e-27	2.52306e-26	50.7112
1998	ZNF584	-0.330181	7.39968	-11.0244	3.28559e-27	2.52306e-26	50.711
1999	ESYT2	0.286309	11.0745	11.0241	3.29658e-27	2.53024e-26	50.7077
[truncated: 13,344 more rows]
