# Supplementary material for: Predicting prognosis and clinical features of the tumor microenvironment based on ferroptosis score in patients with breast cancer
Source: Sci Rep. 2022 Jun 23;12:10611. doi: 10.1038/s41598-022-14964-7 (PMC9226039; doi:10.1038/s41598-022-14964-7)
Supplement: Supplementary file 2 — Supplementary Information 2. [file 41598_2022_14964_MOESM2_ESM.xls]

## Sheet: ferroptosis_geneInfo
No	gene	name
1	SQLE	squalene epoxidase
2	SP1	Sp1 transcription factor
3	ATG4D	autophagy related 4D cysteine peptidase
4	BRD4	bromodomain containing 4
5	CISD2	CDGSH iron sulfur domain 2
6	CISD1	CDGSH iron sulfur domain 1
7	CHMP6	charged multivesicular body protein 6
8	LPCAT3	lysophosphatidylcholine acyltransferase 3
9	PTGS2	prostaglandin-endoperoxide synthase 2
10	NFS1	NFS1 cysteine desulfurase
11	HELLS	helicase, lymphoid specific
12	PRKAA2	protein kinase AMP-activated catalytic subunit alpha 2
13	PRKAA1	protein kinase AMP-activated catalytic subunit alpha 1
14	ATG16L1	autophagy related 16 like 1
15	ALOX12B	arachidonate 12-lipoxygenase, 12R type
16	TFAP2C	transcription factor AP-2 gamma
17	STAT3	signal transducer and activator of transcription 3
18	CDKN1A	cyclin dependent kinase inhibitor 1A
19	SAT1	spermidine/spermine N1-acetyltransferase 1
20	GSS	glutathione synthetase
21	CAV1	caveolin 1
22	ACACA	acetyl-CoA carboxylase alpha
23	POR	cytochrome p450 oxidoreductase
24	YAP1	Yes1 associated transcriptional regulator
25	MAP1LC3A	microtubule associated protein 1 light chain 3 alpha
26	MTOR	mechanistic target of rapamycin kinase
27	CYBB	cytochrome b-245 beta chain
28	HSF1	heat shock transcription factor 1
29	HSPB1	heat shock protein family B (small) member 1
30	IREB2	iron responsive element binding protein 2
31	ISCU	iron-sulfur cluster assembly enzyme
32	CHMP5	charged multivesicular body protein 5
33	G6PD	glucose-6-phosphate dehydrogenase
34	TP63	tumor protein p63
35	PIK3CA	phosphatidylinositol-4,5-bisphosphate 3-kinase catalytic subunit alpha
36	BACH1	BTB domain and CNC homolog 1
37	CD44	CD44 molecule (Indian blood group)
38	CDO1	cysteine dioxygenase type 1
39	NQO1	NAD(P)H quinone dehydrogenase 1
40	PANX1	pannexin 1
41	HIF1A	hypoxia inducible factor 1 subunit alpha
42	TGFBR1	transforming growth factor beta receptor 1
43	ZFP36	ZFP36 ring finger protein
44	BID	BH3 interacting domain death agonist
45	MAPK14	mitogen-activated protein kinase 14
46	ATF4	activating transcription factor 4
47	ATF3	activating transcription factor 3
48	NCOA4	nuclear receptor coactivator 4
49	TNFAIP3	TNF alpha induced protein 3
50	FADS2	fatty acid desaturase 2
51	ACSL3	acyl-CoA synthetase long chain family member 3
52	PGD	phosphogluconate dehydrogenase
53	CA9	carbonic anhydrase 9
54	MAP1LC3B	microtubule associated protein 1 light chain 3 beta
55	MT1G	metallothionein 1G
56	JUN	Jun proto-oncogene, AP-1 transcription factor subunit
57	TF	transferrin
58	VDAC3	voltage dependent anion channel 3
59	VDAC2	voltage dependent anion channel 2
60	HMOX1	heme oxygenase 1
61	SRC	SRC proto-oncogene, non-receptor tyrosine kinase
62	SNX4	sorting nexin 4
63	PHKG2	phosphorylase kinase catalytic subunit gamma 2
64	AKR1C1	aldo-keto reductase family 1 member C1
65	AKR1C2	aldo-keto reductase family 1 member C2
66	AKR1C3	aldo-keto reductase family 1 member C3
67	GABARAPL1	GABA type A receptor associated protein like 1
68	GABARAPL2	GABA type A receptor associated protein like 2
69	CHAC1	ChaC glutathione specific gamma-glutamylcyclotransferase 1
70	SCP2	sterol carrier protein 2
71	PML	PML nuclear body scaffold
72	TLR4	toll like receptor 4
73	HSPA5	heat shock protein family A (Hsp70) member 5
74	ATM	ATM serine/threonine kinase
75	FDFT1	farnesyl-diphosphate farnesyltransferase 1
76	ZEB1	zinc finger E-box binding homeobox 1
77	CP	ceruloplasmin
78	TFRC	transferrin receptor
79	SOCS1	suppressor of cytokine signaling 1
80	SLC3A2	solute carrier family 3 member 2
81	AIFM2	apoptosis inducing factor mitochondria associated 2
82	TFR2	transferrin receptor 2
83	BAP1	BRCA1 associated protein 1
84	IFNG	interferon gamma
85	HMGB1	high mobility group box 1
86	CDKN2A	cyclin dependent kinase inhibitor 2A
87	HSBP1	heat shock factor binding protein 1
88	DNAJB6	DnaJ heat shock protein family (Hsp40) member B6
89	SQSTM1	sequestosome 1
90	WWTR1	WW domain containing transcription regulator 1
91	MAPK3	mitogen-activated protein kinase 3
92	MAPK1	mitogen-activated protein kinase 1
93	MAPK8	mitogen-activated protein kinase 8
94	MAPK9	mitogen-activated protein kinase 9
95	NRAS	NRAS proto-oncogene, GTPase
96	ALOX15B	arachidonate 15-lipoxygenase type B
97	ALOXE3	arachidonate lipoxygenase 3
98	NF2	neurofibromin 2
99	NEDD4	NEDD4 E3 ubiquitin protein ligase
100	SCD	stearoyl-CoA desaturase
101	WIPI2	WD repeat domain, phosphoinositide interacting 2
102	PROM2	prominin 2
103	FBXW7	F-box and WD repeat domain containing 7
104	WIPI1	WD repeat domain, phosphoinositide interacting 1
105	HRAS	HRas proto-oncogene, GTPase
106	ULK1	unc-51 like autophagy activating kinase 1
107	TMBIM4	transmembrane BAX inhibitor motif containing 4
108	MYB	MYB proto-oncogene, transcription factor
109	ALOX5	arachidonate 5-lipoxygenase
110	TAZ	NA
111	ACVR1B	activin A receptor type 1B
112	FTL	ferritin light chain
113	FH	fumarate hydratase
114	PEBP1	phosphatidylethanolamine binding protein 1
115	BECN1	beclin 1
116	MUC1	mucin 1, cell surface associated
117	SESN2	sestrin 2
118	MIOX	myo-inositol oxygenase
119	SLC40A1	solute carrier family 40 member 1
120	FANCD2	FA complementation group D2
121	ELAVL1	ELAV like RNA binding protein 1
122	PRDX6	peroxiredoxin 6
123	LAMP2	lysosomal associated membrane protein 2
124	HMGCR	3-hydroxy-3-methylglutaryl-CoA reductase
125	SIRT1	sirtuin 1
126	PLIN2	perilipin 2
127	VDAC1	voltage dependent anion channel 1
128	ATG3	autophagy related 3
129	ATG7	autophagy related 7
130	ATG5	autophagy related 5
131	KRAS	KRAS proto-oncogene, GTPase
132	RPL8	ribosomal protein L8
133	ACSL4	acyl-CoA synthetase long chain family member 4
134	ACO1	aconitase 1
135	ANO6	anoctamin 6
136	LPIN1	lipin 1
137	SLC11A2	solute carrier family 11 member 2
138	SLC1A5	solute carrier family 1 member 5
139	MTDH	metadherin
140	EPAS1	endothelial PAS domain protein 1
141	FLT3	fms related receptor tyrosine kinase 3
142	ALOX15	arachidonate 15-lipoxygenase
143	ALOX12	arachidonate 12-lipoxygenase, 12S type
144	IDH1	isocitrate dehydrogenase (NADP(+)) 1
145	DUOX1	dual oxidase 1
146	DUOX2	dual oxidase 2
147	TP53	tumor protein p53
148	DPP4	dipeptidyl peptidase 4
149	SLC7A11	solute carrier family 7 member 11
150	GOT1	glutamic-oxaloacetic transaminase 1
151	NOX1	NADPH oxidase 1
152	NOX3	NADPH oxidase 3
153	NOX5	NADPH oxidase 5
154	NOX4	NADPH oxidase 4
155	GCH1	GTP cyclohydrolase 1
156	GLS2	glutaminase 2
157	EGFR	epidermal growth factor receptor
158	SLC38A1	solute carrier family 38 member 1
159	KEAP1	kelch like ECH associated protein 1
160	RB1	RB transcriptional corepressor 1
161	YY1AP1	YY1 associated protein 1
162	FTH1	ferritin heavy chain 1
163	STEAP3	STEAP3 metalloreductase
164	GCLM	glutamate-cysteine ligase modifier subunit
165	GCLC	glutamate-cysteine ligase catalytic subunit
166	ULK2	unc-51 like autophagy activating kinase 2
167	ARNTL	aryl hydrocarbon receptor nuclear translocator like
168	CBS	cystathionine beta-synthase
169	GPX4	glutathione peroxidase 4
170	NFE2L2	nuclear factor, erythroid 2 like 2
171	ACSF2	acyl-CoA synthetase family member 2
172	ABCC1	ATP binding cassette subfamily C member 1
173	ENPP2	ectonucleotide pyrophosphatase/phosphodiesterase 2
174	CS	citrate synthase
175	LONP1	lon peptidase 1, mitochondrial
176	CRYAB	crystallin alpha B
