# Supplementary material for: Predicting prognosis and clinical features of the tumor microenvironment based on ferroptosis score in patients with breast cancer
Source: Sci Rep. 2022 Jun 23;12:10611. doi: 10.1038/s41598-022-14964-7 (PMC9226039; doi:10.1038/s41598-022-14964-7)
Supplement: Supplementary file 3 — Supplementary Information 3. [file 41598_2022_14964_MOESM3_ESM.xls]

## Sheet: Sheet1
No	gene	logFC	AveExpr	t	P.Value	adj.P.Val	B
1	KDM4B	-1.05323	10.4439	-24.4786	2.88446e-111	1.47521e-107	243.081
2	PCP2	-1.91715	5.15708	-23.567	1.99535e-104	7.65365e-101	227.407
3	EVL	-1.30061	11.5232	-23.3572	7.2131e-103	2.21341e-99	223.837
4	CCDC24	-1.22108	7.7999	-23.2771	2.8256e-102	7.22554e-99	222.478
5	CPLX1	-1.45912	6.72917	-23.1285	3.53885e-101	7.75665e-98	219.963
6	LRP8	1.31102	7.16833	22.5859	3.38188e-97	5.76535e-94	210.843
7	PSAT1	2.25563	6.81471	22.3492	1.78505e-95	2.28233e-92	206.896
8	PCSK4	-1.44047	6.23787	-22.1499	4.95245e-94	5.84503e-91	203.59
9	DNAJC12	-2.12615	8.28423	-21.8576	6.31937e-92	6.46388e-89	198.765
10	TTK	1.27006	8.01283	21.4666	3.92868e-89	3.34877e-86	192.365
11	KIF12	-1.8968	7.97543	-21.3519	2.56368e-88	2.06219e-85	190.498
12	FAM83D	1.34815	8.22965	21.2437	1.49616e-87	1.09312e-84	188.743
13	ANLN	1.26412	9.23312	21.2127	2.47815e-87	1.72829e-84	188.241
14	SLC7A5	1.45699	10.0885	21.0317	4.68722e-86	2.9965e-83	185.316
15	TPRG1	-2.51659	7.83619	-20.9944	8.57096e-86	4.69658e-83	184.716
16	MCM10	1.37846	7.38437	20.9801	1.08092e-85	5.71879e-83	184.485
17	ABAT	-1.67268	9.33606	-20.9502	1.75079e-85	8.95411e-83	184.005
18	ZMYND10	-1.78899	6.88359	-20.9326	2.32822e-85	1.11631e-82	183.721
19	A2ML1	2.74963	3.89325	20.9181	2.94481e-85	1.36916e-82	183.488
20	DNALI1	-2.1745	8.42408	-20.7837	2.56937e-84	1.15946e-81	181.333
21	MAPT	-2.11073	9.38483	-20.7799	2.73521e-84	1.19904e-81	181.27
22	GSDMC	1.79832	5.15108	20.6044	4.57493e-83	1.84719e-80	178.468
23	MLPH	-1.98428	12.057	-20.5382	1.32135e-82	5.06838e-80	177.413
24	SCUBE2	-2.67252	10.5816	-20.4608	4.54783e-82	1.66137e-79	176.183
25	AGBL2	-1.1908	4.72441	-20.4077	1.06084e-81	3.69921e-79	175.34
26	CAPN8	-2.56395	7.36861	-20.3908	1.38929e-81	4.73688e-79	175.072
27	SHCBP1	1.04125	7.68993	20.3355	3.35106e-81	1.11772e-78	174.196
28	AGR3	-3.55193	9.56187	-20.3292	3.70165e-81	1.20839e-78	174.097
29	CCNA2	1.07779	8.53002	20.3275	3.80262e-81	1.21549e-78	174.07
30	TBC1D9	-1.53524	11.4559	-20.1597	5.44965e-80	1.70641e-77	171.422
31	CCDC40	-1.07806	7.02318	-20.1484	6.5206e-80	2.00091e-77	171.243
32	MYO15B	-1.11908	8.44643	-20.1397	7.48495e-80	2.24327e-77	171.106
33	CEP55	1.1392	8.47982	20.1387	7.60284e-80	2.24327e-77	171.091
34	MELK	1.24019	8.52646	20.1094	1.20794e-79	3.30954e-77	170.63
35	THSD4	-1.66448	9.52907	-20.0793	1.94502e-79	5.23551e-77	170.156
36	NOSTRIN	-1.50538	8.3186	-20.0777	1.99546e-79	5.27869e-77	170.131
37	BCAM	-1.13518	11.031	-20.0237	4.67371e-79	1.15659e-76	169.284
38	LRRC56	-1.16719	7.06024	-20.0149	5.37358e-79	1.30868e-76	169.145
39	ARSG	-1.27734	7.89565	-20.0046	6.31605e-79	1.51417e-76	168.985
40	CDCA7	1.71325	6.85765	19.9642	1.19368e-78	2.77494e-76	168.351
41	MMP1	2.58767	7.18694	19.7736	2.3799e-77	5.21639e-75	165.375
42	ESR1	-2.58576	10.4768	-19.7582	3.02889e-77	6.5454e-75	165.135
43	AURKA	1.04863	8.4681	19.7133	6.11368e-77	1.2676e-74	164.436
44	MYB	-1.44226	9.78618	-19.5648	6.1939e-76	1.20295e-73	162.133
45	CBX2	1.48523	7.5206	19.5639	6.28113e-76	1.20464e-73	162.119
46	DEPDC1	1.24004	7.47304	19.5058	1.549e-75	2.82933e-73	161.221
47	CASC1	-1.43697	5.27901	-19.5023	1.63623e-75	2.9535e-73	161.167
48	AFF3	-2.09079	8.80822	-19.4928	1.89569e-75	3.38204e-73	161.02
49	DEGS2	-2.00498	8.93001	-19.4739	2.54351e-75	4.43466e-73	160.728
50	CENPA	1.17028	7.05231	19.3295	2.38105e-74	3.97092e-72	158.503
51	GATA3	-1.73203	12.3794	-19.3229	2.63501e-74	4.34721e-72	158.402
52	DACH1	-2.07645	8.02233	-19.2725	5.73493e-74	9.26221e-72	157.629
53	KCNJ11	-1.41146	7.25245	-19.2644	6.50134e-74	1.03906e-71	157.504
54	CENPW	1.07715	7.90603	19.2552	7.49458e-74	1.17336e-71	157.363
55	DLGAP5	1.12115	8.07748	19.2178	1.33294e-73	2.06578e-71	156.79
56	ULBP2	1.28162	4.66554	19.0796	1.11446e-72	1.62849e-70	154.678
57	NXNL2	-1.67434	4.11578	-19.064	1.41576e-72	1.99285e-70	154.44
58	NCAPG	1.01471	8.44561	19.0571	1.5723e-72	2.19307e-70	154.336
59	PLCH1	2.02547	6.11364	18.9724	5.74978e-72	7.94764e-70	153.046
60	STC2	-1.98911	11.0248	-18.9376	9.78425e-72	1.32849e-69	152.517
61	LONRF2	-1.90551	8.25927	-18.8908	1.99693e-71	2.64128e-69	151.808
62	TRIP13	1.00937	8.4473	18.8658	2.92404e-71	3.83449e-69	151.428
63	KIF14	1.23335	7.53736	18.7714	1.22745e-70	1.53112e-68	150.002
64	CACNA1D	-1.52776	7.78117	-18.7421	1.91554e-70	2.35121e-68	149.559
65	DYNLRB2	-1.50856	4.9996	-18.6182	1.24931e-69	1.50693e-67	147.694
66	CDCA8	1.00798	8.36159	18.6178	1.25716e-69	1.50693e-67	147.688
67	TPX2	1.05157	9.90812	18.6043	1.54145e-69	1.81926e-67	147.485
68	RERG	-1.45301	9.72972	-18.5932	1.82494e-69	2.13741e-67	147.317
69	KIF2C	1.082	8.59838	18.5516	3.41454e-69	3.88069e-67	146.694
70	ABCC8	-2.28014	5.49292	-18.5504	3.47518e-69	3.92056e-67	146.677
71	BUB1	1.03842	7.9191	18.5497	3.51575e-69	3.93738e-67	146.665
72	EXO1	1.18161	7.54532	18.5221	5.32596e-69	5.83688e-67	146.252
73	NPAS1	-1.21072	4.01925	-18.4476	1.63424e-68	1.72925e-66	145.137
74	CLSTN2	-2.00646	8.69296	-18.446	1.67233e-68	1.75744e-66	145.115
75	B3GNT5	1.21042	7.12744	18.3789	4.58029e-68	4.65399e-66	144.113
76	GAMT	-1.26203	8.41422	-18.3681	5.37975e-68	5.43036e-66	143.953
77	CDC20	1.17895	8.97153	18.2803	2.00223e-67	1.93209e-65	142.646
78	GIPR	-1.23744	4.12272	-18.2765	2.1198e-67	2.03276e-65	142.589
79	NDC80	1.04844	7.9941	18.2555	2.89761e-67	2.74432e-65	142.278
80	TFF1	-3.47735	9.26591	-18.2529	3.0132e-67	2.83629e-65	142.239
81	UBXN10	-1.44805	7.3217	-18.2447	3.4084e-67	3.1694e-65	142.117
82	EFCAB6	-1.06202	5.02203	-18.2281	4.36201e-67	4.03171e-65	141.871
83	BCL2	-1.15313	9.17148	-18.2045	6.19808e-67	5.66054e-65	141.522
84	PDZK1	-2.48611	6.89725	-18.1736	9.82434e-67	8.86676e-65	141.064
85	WDR93	-1.07626	4.9844	-18.1518	1.35875e-66	1.21206e-64	140.742
86	ERBB4	-2.23314	8.09298	-18.1476	1.44583e-66	1.27491e-64	140.68
87	CHAD	-2.52421	7.01303	-18.0909	3.35925e-66	2.88597e-64	139.842
88	CDC25A	1.06473	6.57968	18.0906	3.37433e-66	2.88597e-64	139.837
89	CA12	-1.87251	11.4851	-18.0698	4.59343e-66	3.89375e-64	139.53
90	PNPLA7	-1.04073	6.93351	-18.0555	5.67991e-66	4.76212e-64	139.319
91	HJURP	1.04535	7.88832	18.0505	6.1117e-66	5.09629e-64	139.246
92	DOC2A	-1.5315	5.28183	-17.9913	1.46948e-65	1.19927e-63	138.374
93	NCAPH	1.01021	7.81619	17.9675	2.08884e-65	1.67796e-63	138.024
94	SPTBN4	-1.25965	5.51415	-17.8858	6.96766e-65	5.51056e-63	136.827
95	FANK1	-1.1056	7.23675	-17.8484	1.20956e-64	9.32577e-63	136.278
96	CCNE2	1.03005	7.92113	17.8405	1.35867e-64	1.03712e-62	136.163
97	CCNE1	1.19468	6.30692	17.8366	1.43835e-64	1.0925e-62	136.106
98	S100A8	2.43943	6.74033	17.8341	1.49204e-64	1.12217e-62	136.07
99	MYBL2	1.41657	8.84053	17.8281	1.62886e-64	1.2191e-62	135.982
100	RSPH1	-1.33243	6.98584	-17.7373	6.17559e-64	4.40707e-62	134.657
101	GREB1	-1.7467	8.94592	-17.7244	7.46537e-64	5.20642e-62	134.469
102	TMC4	-1.01823	10.5154	-17.7133	8.785e-64	6.07154e-62	134.307
103	ARNTL2	1.32409	5.7358	17.6731	1.58045e-63	1.06823e-61	133.723
104	PLK1	1.02109	8.36098	17.6626	1.8434e-63	1.23508e-61	133.57
105	PTPRT	-2.46202	7.69252	-17.6473	2.30421e-63	1.53046e-61	133.348
106	PRRT2	-1.10028	7.04206	-17.6393	2.59068e-63	1.71331e-61	133.232
107	CDCA2	1.05785	7.00179	17.6347	2.77137e-63	1.82494e-61	133.165
108	PGR	-2.60324	8.69889	-17.5853	5.69801e-63	3.70443e-61	132.448
109	C9orf116	-1.14732	7.19355	-17.5823	5.9468e-63	3.84986e-61	132.406
110	SPATA4	-1.20387	3.48036	-17.5818	5.99366e-63	3.8639e-61	132.398
111	NEK10	-2.13447	5.86797	-17.5761	6.51652e-63	4.18339e-61	132.315
112	TFF3	-2.75459	10.1826	-17.5718	6.93506e-63	4.43353e-61	132.253
113	KIF20A	1.02926	8.71731	17.5292	1.28955e-62	8.20977e-61	131.636
114	CENPI	1.06992	5.64363	17.5072	1.77464e-62	1.1205e-60	131.319
115	NME5	-1.6309	6.33412	-17.4065	7.6438e-62	4.69115e-60	129.867
116	LRRC46	-1.17802	6.25604	-17.401	8.27692e-62	5.05947e-60	129.788
117	CKAP2L	1.04544	7.16479	17.3567	1.57258e-61	9.49926e-60	129.15
118	SOX11	1.87999	6.4416	17.3331	2.21109e-61	1.32519e-59	128.811
119	FOXM1	1.13636	9.15037	17.3206	2.6455e-61	1.57937e-59	128.633
120	DOK7	-1.82143	6.47072	-17.2993	3.59704e-61	2.13086e-59	128.327
121	SYT9	-2.16264	5.28318	-17.2673	5.70533e-61	3.3284e-59	127.868
122	CACNA2D2	-1.50506	7.55237	-17.2489	7.43958e-61	4.30738e-59	127.605
123	S100A9	2.3257	8.55167	17.2142	1.22535e-60	6.98907e-59	127.109
124	RGS22	-1.99641	5.3098	-17.1718	2.25239e-60	1.27522e-58	126.503
125	ASPM	1.06846	8.37541	17.1625	2.57274e-60	1.45123e-58	126.371
126	KIF4A	1.01763	8.64193	17.1545	2.88641e-60	1.61628e-58	126.257
127	GBP1	1.10279	10.0787	17.1029	6.04927e-60	3.31478e-58	125.521
128	ACADSB	-1.15121	10.1162	-17.0711	9.52336e-60	5.07351e-58	125.07
129	FSIP1	-2.21946	6.92699	-16.9958	2.79331e-59	1.46773e-57	124.001
130	RARRES1	1.67596	8.53322	16.9954	2.80842e-59	1.47064e-57	123.995
131	TTC36	-1.89826	5.16287	-16.9271	7.42637e-59	3.77294e-57	123.029
132	RRM2	1.00685	9.83621	16.926	7.53634e-59	3.80862e-57	123.014
133	ABTB2	1.0216	6.48399	16.8034	4.28491e-58	2.06092e-56	121.287
134	SEC14L2	-1.27638	8.66203	-16.8013	4.41518e-58	2.11694e-56	121.257
135	SUSD3	-1.59339	8.15465	-16.7459	9.66403e-58	4.60482e-56	120.478
136	SPEF1	-1.27647	5.40792	-16.664	3.06202e-57	1.43671e-55	119.332
137	DNAH7	-1.11615	5.4854	-16.6566	3.39749e-57	1.58443e-55	119.229
138	UBE2C	1.08962	9.28366	16.5751	1.06681e-56	4.80004e-55	118.091
139	NR2E3	-1.0072	3.34091	-16.5456	1.61233e-56	7.23332e-55	117.681
140	ANKRD24	-1.0284	4.45826	-16.5352	1.86466e-56	8.26862e-55	117.536
141	CXCL10	1.48321	9.36061	16.5269	2.09455e-56	9.23469e-55	117.421
142	RDH10	1.13624	8.51863	16.5189	2.34391e-56	1.02901e-54	117.309
143	TMEM26	-1.4914	6.40528	-16.517	2.40565e-56	1.05156e-54	117.283
144	SHC2	-1.09786	8.02416	-16.492	3.41076e-56	1.47412e-54	116.936
145	MPP6	1.13978	5.09867	16.47	4.63749e-56	1.97647e-54	116.631
146	CHRNA5	1.25509	5.49057	16.4176	9.62497e-56	4.02387e-54	115.905
147	SCNN1D	-1.12535	5.3496	-16.4011	1.21167e-55	5.01095e-54	115.676
148	AGR2	-2.43896	11.2461	-16.3974	1.27644e-55	5.25051e-54	115.625
149	ANXA9	-1.56811	8.36101	-16.3796	1.6329e-55	6.64551e-54	115.38
150	PPP1R14C	1.95104	5.36975	16.3686	1.90332e-55	7.70518e-54	115.228
151	MND1	1.04718	6.03683	16.3677	1.92728e-55	7.78166e-54	115.215
152	DSC2	1.15567	9.45219	16.364	2.02972e-55	8.17374e-54	115.164
153	RGL3	-1.37961	6.64139	-16.346	2.60417e-55	1.04596e-53	114.916
154	FGD3	-1.16401	9.05575	-16.3439	2.68382e-55	1.07514e-53	114.886
155	E2F8	1.16063	6.6544	16.3335	3.09737e-55	1.23117e-53	114.744
156	GLS2	-1.08891	5.35065	-16.3278	3.35626e-55	1.33062e-53	114.664
157	NAT1	-2.00741	10.0642	-16.319	3.78853e-55	1.49813e-53	114.544
158	CT62	-1.50282	4.56726	-16.2953	5.2661e-55	2.06117e-53	114.216
159	IDO1	1.67458	6.94535	16.243	1.08562e-54	4.1851e-53	113.497
160	ABLIM3	-1.20713	8.39712	-16.213	1.64264e-54	6.23836e-53	113.086
161	RTN4RL1	-1.15369	8.21279	-16.1844	2.43567e-54	9.11476e-53	112.694
162	PRR15	-1.63386	8.48553	-16.1761	2.73145e-54	1.0172e-52	112.58
163	AQP9	1.63579	5.25281	16.1711	2.92557e-54	1.08423e-52	112.512
164	IGFALS	-1.54654	5.14256	-16.1631	3.26673e-54	1.20195e-52	112.403
165	GFRA1	-2.43643	10.127	-16.1555	3.62952e-54	1.3259e-52	112.298
166	SLC44A4	-2.05288	9.48813	-16.1038	7.38804e-54	2.67346e-52	111.592
167	SLC39A6	-1.32627	13.2531	-16.075	1.09763e-53	3.95326e-52	111.198
168	IL12RB2	1.62328	4.69691	16.0748	1.10064e-53	3.95483e-52	111.196
169	PPM1J	-1.08374	7.4672	-16.0731	1.12611e-53	4.0369e-52	111.173
170	RAI2	-1.18079	8.29058	-16.0718	1.14687e-53	4.08269e-52	111.155
171	PHYHD1	-1.56419	7.6138	-16.0553	1.4373e-53	5.09297e-52	110.93
172	CDC45	1.10752	7.12118	16.0504	1.53769e-53	5.42362e-52	110.863
173	RHBDL1	-1.31822	5.25442	-16.0382	1.8188e-53	6.40041e-52	110.697
174	PRR11	1.24276	7.53076	16.0308	2.01315e-53	7.06812e-52	110.596
175	IL2RA	1.18653	5.20176	16.0024	2.96747e-53	1.03713e-51	110.21
176	LYPD6	-1.51502	6.79135	-15.9781	4.13626e-53	1.43581e-51	109.88
177	CCDC153	-1.12254	4.36133	-15.9346	7.48897e-53	2.5648e-51	109.29
178	ME1	1.08555	7.83921	15.9311	7.8601e-53	2.68591e-51	109.242
179	STK32B	-1.59921	6.81153	-15.9236	8.70452e-53	2.95472e-51	109.141
180	GGH	1.07409	9.03081	15.8925	1.32955e-52	4.46374e-51	108.72
181	CXCL11	1.55182	7.49013	15.8819	1.5364e-52	5.11343e-51	108.576
182	AGTR1	-1.9697	6.76536	-15.8719	1.75932e-52	5.79253e-51	108.442
183	FOXA1	-1.87251	11.1512	-15.8412	2.66982e-52	8.6238e-51	108.027
184	NOVA1	-1.70302	6.51689	-15.8344	2.93146e-52	9.44905e-51	107.934
185	ATP6V1C2	1.12249	6.12728	15.827	3.2384e-52	1.04165e-50	107.835
186	SYBU	-1.2129	8.99673	-15.8051	4.36016e-52	1.38792e-50	107.54
187	FBP1	-1.12616	10.1443	-15.7851	5.7171e-52	1.81234e-50	107.271
188	REEP6	-1.53535	9.31016	-15.7829	5.89396e-52	1.86456e-50	107.24
189	PADI2	1.33079	8.9478	15.7374	1.0902e-51	3.39978e-50	106.629
190	SLC15A1	1.63043	3.10663	15.6535	3.38382e-51	1.03217e-49	105.504
191	WNK4	-2.03132	7.27496	-15.6246	4.99457e-51	1.50258e-49	105.117
192	GABBR2	1.68564	2.95269	15.5797	9.12901e-51	2.68841e-49	104.518
193	KCND3	-1.45102	4.96815	-15.5031	2.54681e-50	7.41134e-49	103.499
194	FUT3	1.75498	5.34348	15.503	2.55047e-50	7.41134e-49	103.497
195	PREX1	-1.01717	11.0021	-15.5002	2.64832e-50	7.66663e-49	103.46
196	KCNK15	-1.57387	5.90037	-15.4746	3.73238e-50	1.07039e-48	103.119
197	SYTL5	-1.91483	6.35308	-15.4549	4.84986e-50	1.38311e-48	102.859
198	NXPH3	-1.13159	6.87692	-15.4136	8.41987e-50	2.36605e-48	102.311
199	C1orf226	-1.0546	8.84207	-15.4069	9.19893e-50	2.57084e-48	102.223
200	ADCY1	-1.4763	7.79027	-15.3166	3.05781e-49	8.34804e-48	101.03
201	AURKB	1.0265	6.95028	15.2896	4.37181e-49	1.18301e-47	100.675
202	TDO2	1.24204	5.56783	15.2861	4.57597e-49	1.2339e-47	100.629
203	ASTN2	-1.00479	7.54274	-15.2703	5.64549e-49	1.51167e-47	100.421
204	ANKRD30A	-2.87246	7.65482	-15.2693	5.72069e-49	1.52383e-47	100.408
205	HPN	-1.4375	8.73141	-15.2558	6.84219e-49	1.79899e-47	100.23
206	IL22RA2	1.35752	2.93594	15.239	8.5403e-49	2.22731e-47	100.01
207	LAMP3	1.32986	7.43805	15.2346	9.05293e-49	2.35024e-47	99.9517
208	BIRC5	1.02217	8.0682	15.2263	1.00917e-48	2.6155e-47	99.8438
209	MMP12	1.84427	5.24441	15.2236	1.04578e-48	2.70124e-47	99.8084
210	IGF1R	-1.09622	10.8747	-15.1785	1.89785e-48	4.813e-47	99.2165
211	CACNA1F	-1.21736	3.5358	-15.1738	2.01958e-48	5.11327e-47	99.1547
212	TPSG1	-1.67924	4.11671	-15.0921	5.91163e-48	1.47401e-46	98.088
213	OPRK1	1.31073	2.39187	15.0825	6.70631e-48	1.66228e-46	97.9627
214	SLC16A10	1.09955	4.06794	15.0391	1.18296e-47	2.88098e-46	97.399
215	NPY1R	-2.4198	8.62926	-15.0034	1.88882e-47	4.57822e-46	96.9342
216	PLA2G7	1.1076	7.09264	14.9357	4.56471e-47	1.08921e-45	96.0579
217	ACE2	1.52558	3.31916	14.8352	1.68529e-46	3.9178e-45	94.7607
218	ADAMDEC1	1.52756	6.84753	14.7792	3.47689e-46	8.00989e-45	94.0415
219	VGLL1	2.05205	3.86243	14.7669	4.07933e-46	9.36963e-45	93.8828
220	GBP5	1.31605	7.84932	14.7574	4.61075e-46	1.05744e-44	93.7612
221	ADAMTS15	-1.54254	6.89468	-14.683	1.20292e-45	2.70622e-44	92.809
222	CDH3	1.36562	9.39464	14.6754	1.3254e-45	2.97739e-44	92.7127
223	PLIN5	-1.47995	6.20798	-14.6479	1.88786e-45	4.19789e-44	92.3614
224	FMO5	-1.26938	7.22052	-14.6004	3.47075e-45	7.57492e-44	91.7568
225	CITED1	-1.57671	4.87233	-14.5852	4.22e-45	9.14512e-44	91.5627
226	BCL2A1	1.0916	6.35599	14.571	5.05815e-45	1.08694e-43	91.3828
227	GAL	1.46866	4.30736	14.5617	5.69789e-45	1.21928e-43	91.2645
228	HAPLN3	1.01222	8.21255	14.5552	6.18615e-45	1.31825e-43	91.1829
229	CCL7	1.31855	2.79161	14.5285	8.71016e-45	1.82818e-43	90.8431
230	KLHDC9	-1.06203	7.76412	-14.5264	8.93922e-45	1.87114e-43	90.8174
231	LAD1	1.18156	9.13961	14.4761	1.6978e-44	3.49655e-43	90.1805
232	SLC7A8	-1.00481	10.229	-14.443	2.58697e-44	5.26418e-43	89.7623
233	MARCO	1.72073	4.51322	14.4286	3.10459e-44	6.29242e-43	89.5812
234	AZU1	-1.25417	2.99965	-14.4191	3.5021e-44	7.07941e-43	89.4616
235	CCL8	1.19351	6.58347	14.3971	4.63232e-44	9.32725e-43	89.1839
236	TMEM232	-1.06421	3.48194	-14.3954	4.73251e-44	9.51651e-43	89.1626
237	ELOVL2	-1.81593	7.60128	-14.3085	1.41969e-43	2.78191e-42	88.072
238	ULBP3	1.05138	3.23722	14.2995	1.59158e-43	3.10653e-42	87.9585
239	GPIHBP1	-1.13454	5.29913	-14.2921	1.74602e-43	3.39103e-42	87.8666
240	KIAA1324	-1.04354	11.7799	-14.2831	1.95631e-43	3.78508e-42	87.7537
241	LYPD6B	-1.30364	7.44022	-14.2599	2.61883e-43	5.02259e-42	87.4641
242	KYNU	1.22004	7.32829	14.2348	3.59208e-43	6.84637e-42	87.1504
243	INPP5J	-1.13708	8.28961	-14.219	4.38223e-43	8.22968e-42	86.953
244	ST8SIA1	1.07076	6.11974	14.2013	5.4722e-43	1.02265e-41	86.7325
245	TMPRSS6	-1.59382	5.41659	-14.1607	9.10579e-43	1.67518e-41	86.227
246	ZG16B	-1.29505	9.80297	-14.1544	9.85384e-43	1.8063e-41	86.1486
247	CCL18	1.58039	6.2154	14.1304	1.33018e-42	2.42675e-41	85.8508
248	RGS11	-1.17204	6.30263	-14.1275	1.37931e-42	2.5134e-41	85.8148
249	GP2	-2.21337	6.11803	-14.1194	1.5254e-42	2.76646e-41	85.7148
250	SORCS1	-1.84589	4.74772	-14.0917	2.1577e-42	3.88563e-41	85.3706
251	EGFL6	1.1381	6.47743	14.0876	2.2686e-42	4.07578e-41	85.3208
252	SEMA3B	-1.24146	7.26148	-14.0628	3.09151e-42	5.53478e-41	85.0136
253	RLN2	-1.19501	5.05106	-14.0577	3.29481e-42	5.87817e-41	84.9504
254	CASP14	1.86575	2.86061	14.0459	3.81763e-42	6.79512e-41	84.8042
255	XIRP1	1.25442	4.71891	13.9791	8.74988e-42	1.52904e-40	83.9809
256	ZNF214	-1.00386	4.92537	-13.9635	1.06135e-41	1.84419e-40	83.7893
257	TNIP3	1.09233	3.13199	13.9634	1.06267e-41	1.8444e-40	83.788
258	PGLYRP2	-1.80653	5.15452	-13.9416	1.39309e-41	2.40429e-40	83.5193
259	CST9	-2.09111	3.63798	-13.9323	1.56233e-41	2.69335e-40	83.4055
260	CP	2.10245	7.64059	13.9187	1.84801e-41	3.17515e-40	83.2388
261	EN1	1.48257	5.88837	13.9158	1.91473e-41	3.28243e-40	83.2036
262	CD24	1.14655	13.662	13.9026	2.25359e-41	3.84186e-40	83.0419
263	GLYATL2	1.85831	6.48341	13.8972	2.40981e-41	4.09908e-40	82.9754
264	ULBP1	1.08958	4.27085	13.8917	2.57952e-41	4.3829e-40	82.9078
265	CCR8	1.03514	3.72652	13.8094	7.10704e-41	1.17377e-39	81.902
266	MYRIP	-1.21245	5.95906	-13.8037	7.62039e-41	1.25316e-39	81.8327
267	GSTM3	-1.12906	10.0128	-13.7693	1.16296e-40	1.88618e-39	81.4132
268	IGF2BP3	1.02873	3.97971	13.7606	1.29369e-40	2.09159e-39	81.3075
269	HORMAD1	1.76584	2.62694	13.7465	1.53634e-40	2.47086e-39	81.1369
270	PCSK6	-1.01611	8.37956	-13.706	2.52403e-40	4.02559e-39	80.6442
271	AIM2	1.12857	5.09487	13.6315	6.25871e-40	9.72922e-39	79.743
272	CYP27C1	1.1468	3.59968	13.6113	7.99487e-40	1.23158e-38	79.5001
273	CDHR3	-1.19382	5.34931	-13.5824	1.13562e-39	1.73199e-38	79.1518
274	CHST8	-1.63694	5.75203	-13.555	1.58279e-39	2.40205e-38	78.8223
275	RBM24	-1.67166	6.0686	-13.5397	1.90458e-39	2.8847e-38	78.6387
276	KCNK5	1.12918	7.05166	13.5325	2.08012e-39	3.13509e-38	78.5512
277	DUSP9	1.27082	3.7653	13.5256	2.26077e-39	3.39735e-38	78.4686
278	PLAT	-1.06078	10.6588	-13.5066	2.84437e-39	4.25768e-38	78.2407
279	DKK1	1.65753	5.2285	13.4982	3.14686e-39	4.69672e-38	78.1404
280	ART3	1.68139	3.08144	13.4899	3.4791e-39	5.17247e-38	78.0408
281	ATP1A2	-1.32515	4.80375	-13.452	5.49159e-39	8.10168e-38	77.5879
282	RASGRF1	1.07029	4.82356	13.4481	5.75443e-39	8.47316e-38	77.5416
283	CD38	1.30321	5.45045	13.3936	1.10835e-38	1.60429e-37	76.8912
284	ZBED2	1.17421	4.11175	13.3382	2.15268e-38	3.07815e-37	76.2326
285	TMEM40	1.39773	4.79913	13.3326	2.30274e-38	3.28049e-37	76.1657
286	BNIPL	-1.22705	7.81836	-13.3227	2.59264e-38	3.67982e-37	76.0481
287	EGOT	-1.10408	4.07524	-13.312	2.94428e-38	4.16736e-37	75.9219
288	C5orf46	1.26335	5.58189	13.2607	5.43012e-38	7.60167e-37	75.3146
289	CA9	1.8043	4.34197	13.2355	7.33338e-38	1.02287e-36	75.0165
290	TMEM158	1.04955	7.22427	13.2301	7.81735e-38	1.08643e-36	74.9531
291	SEPT3	1.00904	7.61504	13.196	1.17219e-37	1.61589e-36	74.5513
292	BCL11A	1.46857	5.96362	13.1925	1.22135e-37	1.68064e-36	74.5105
293	TSPAN1	-1.55395	9.31178	-13.1902	1.25446e-37	1.72312e-36	74.484
294	CRIP1	-1.09411	11.7857	-13.1743	1.51498e-37	2.07354e-36	74.2968
295	CCDC158	-1.01603	3.68326	-13.1711	1.57407e-37	2.1525e-36	74.2588
296	AZGP1	-1.33108	13.2621	-13.1596	1.80297e-37	2.46111e-36	74.1241
297	KCNE4	-1.32868	8.7195	-13.1269	2.65414e-37	3.58157e-36	73.7406
298	CCL20	1.16987	3.46373	13.0865	4.27825e-37	5.70297e-36	73.267
299	CPA4	1.21087	5.47732	13.0767	4.79898e-37	6.37496e-36	73.153
300	SERPINA5	-1.75594	8.48402	-13.0681	5.31089e-37	7.03062e-36	73.0525
301	GZMB	1.31789	5.61072	13.0668	5.39699e-37	7.13845e-36	73.0366
302	REEP1	-1.12425	8.0255	-13.063	5.63883e-37	7.4519e-36	72.9931
303	VIPR2	-1.42444	4.71582	-12.9718	1.6456e-36	2.1235e-35	71.9308
304	ATP1A4	-1.22868	4.09361	-12.9705	1.67172e-36	2.1554e-35	71.9151
305	BAIAP3	-1.21318	6.94606	-12.9693	1.69469e-36	2.18135e-35	71.9016
306	SPDEF	-1.31294	10.5538	-12.9606	1.87553e-36	2.40604e-35	71.801
307	HRASLS	1.26797	5.13212	12.9594	1.90366e-36	2.43805e-35	71.7863
308	NOS1AP	-1.0033	6.55246	-12.9407	2.36891e-36	3.02633e-35	71.5694
309	PHGDH	1.00451	9.46202	12.9386	2.42668e-36	3.09497e-35	71.5455
310	ASS1	1.05817	10.2612	12.8395	7.70155e-36	9.59909e-35	70.4001
311	HEPACAM2	-1.60014	4.62171	-12.7553	2.04073e-35	2.49092e-34	69.4338
312	PKIB	-1.07246	8.99778	-12.7343	2.60073e-35	3.14692e-34	69.1933
313	SBSN	1.50523	3.23797	12.7308	2.70941e-35	3.27327e-34	69.1527
314	KCNK1	1.24441	8.1144	12.6813	4.79018e-35	5.70177e-34	68.5877
315	RASAL1	1.30535	4.95841	12.6698	5.46729e-35	6.49262e-34	68.4566
316	KCNG1	1.37068	4.31307	12.6561	6.40113e-35	7.56063e-34	68.3002
317	SCEL	1.26732	1.95419	12.6377	7.90138e-35	9.28261e-34	68.0914
318	FADS2	1.09469	9.58758	12.6312	8.51095e-35	9.95302e-34	68.0177
319	HPDL	1.16223	4.42156	12.5844	1.45552e-34	1.68671e-33	67.4857
320	PROM1	1.92584	8.27883	12.5671	1.77212e-34	2.04588e-33	67.2905
321	FZD9	1.16494	3.33548	12.5654	1.80813e-34	2.08431e-33	67.2706
322	ICOS	1.13855	4.97803	12.5614	1.89129e-34	2.17853e-33	67.226
323	MAG	-1.10398	3.33982	-12.4881	4.36157e-34	4.9149e-33	66.3976
324	CHRD	-1.06217	7.52006	-12.4652	5.65378e-34	6.31798e-33	66.1403
325	TIMP4	-1.32612	5.09869	-12.4532	6.48131e-34	7.21645e-33	66.0049
326	KCNJ3	-2.24219	4.94374	-12.4195	9.49352e-34	1.04715e-32	65.6265
327	PHGR1	-1.32581	3.11626	-12.344	2.22532e-33	2.41635e-32	64.7821
328	FAM81B	-1.15518	3.10608	-12.3073	3.36098e-33	3.62132e-32	64.3733
329	PCP4L1	1.11366	4.24356	12.2569	5.91366e-33	6.3053e-32	63.8133
330	CASQ1	-1.05348	4.02875	-12.2448	6.76881e-33	7.18215e-32	63.6794
331	CXCL9	1.37912	9.83174	12.2115	9.8154e-33	1.03361e-31	63.3111
332	PRAME	2.18597	5.33429	12.2084	1.01648e-32	1.06821e-31	63.2764
333	ZBTB16	-1.28179	5.03688	-12.1922	1.21741e-32	1.27413e-31	63.0976
334	LCT	1.07439	2.8611	12.1666	1.62006e-32	1.6795e-31	62.8144
335	PEBP4	-1.23864	3.41417	-12.1576	1.78973e-32	1.85164e-31	62.7157
336	DEFB132	-1.02708	3.01949	-12.1479	1.99303e-32	2.05505e-31	62.6091
337	GJB6	1.293	2.30929	12.1366	2.26031e-32	2.31663e-31	62.4844
338	EEF1A2	-1.7393	8.7144	-12.1365	2.26315e-32	2.31799e-31	62.4831
339	CYP4B1	-1.55293	7.26386	-12.0841	4.04589e-32	4.08127e-31	61.9074
340	PTCHD1	1.27977	3.75649	12.0815	4.16539e-32	4.19079e-31	61.8785
341	NPNT	-1.02165	10.5103	-12.0682	4.82329e-32	4.83368e-31	61.7332
342	CYP4F22	-1.54613	5.45883	-12.0626	5.12901e-32	5.13671e-31	61.6723
343	RHCG	1.33883	3.06581	12.0603	5.26217e-32	5.26663e-31	61.6469
344	CFD	-1.06776	8.41689	-12.0594	5.31876e-32	5.3198e-31	61.6363
345	B3GNT3	1.25305	5.64622	12.0559	5.52373e-32	5.50328e-31	61.5988
346	SLC16A6	-1.1908	7.91909	-12.0508	5.8447e-32	5.81175e-31	61.5429
347	ONECUT2	1.40689	4.26463	12.0335	7.07488e-32	6.98519e-31	61.3536
348	L1CAM	1.23846	5.24321	12.0272	7.58577e-32	7.4681e-31	61.2845
349	SMC1B	1.16301	3.51287	12.0239	7.86559e-32	7.73601e-31	61.2486
350	PRSS33	1.12495	2.08797	12.004	9.79362e-32	9.57702e-31	61.0313
351	TIGIT	1.04193	6.00065	11.9676	1.46139e-31	1.41465e-30	60.6347
352	DNAH5	-1.08871	7.32036	-11.9489	1.79448e-31	1.73053e-30	60.4313
353	NKAIN1	-1.50542	7.79418	-11.9278	2.26177e-31	2.16618e-30	60.202
354	INA	1.08538	2.85665	11.921	2.43489e-31	2.32908e-30	60.1289
355	ATP6V0A4	1.51863	5.14483	11.9169	2.54795e-31	2.42965e-30	60.0839
356	CAMK2B	-1.11643	5.71031	-11.9081	2.80562e-31	2.66708e-30	59.9885
357	SLC26A9	1.1013	2.74033	11.8802	3.80252e-31	3.59028e-30	59.6872
358	ACTL8	1.46173	3.37921	11.8728	4.12243e-31	3.88755e-30	59.6072
359	IGF2BP2	1.01178	5.81427	11.8658	4.45071e-31	4.19198e-30	59.5313
360	EGFR	1.01468	6.98551	11.8623	4.62466e-31	4.34514e-30	59.4933
361	LRP2	-1.81198	8.52538	-11.8045	8.67119e-31	8.03879e-30	58.8705
362	MYO18B	-1.01219	3.29089	-11.7741	1.20613e-30	1.10812e-29	58.5436
363	UGT8	1.32503	4.28029	11.7671	1.3015e-30	1.1936e-29	58.4682
364	SLC27A2	-1.25542	7.25072	-11.7665	1.30875e-30	1.19953e-29	58.4627
365	TCAM1P	1.28177	2.91032	11.726	2.02921e-30	1.84773e-29	58.0282
366	KLHDC7B	1.12201	6.86988	11.6653	3.90252e-30	3.50565e-29	57.3804
367	FOXC1	1.01585	7.5782	11.6263	5.93376e-30	5.29004e-29	56.9653
368	PIP	-2.24737	9.26682	-11.6111	6.9814e-30	6.19165e-29	56.8043
369	LY6D	1.54537	3.42863	11.5472	1.38292e-29	1.20901e-28	56.1273
370	CRABP1	1.78302	5.79205	11.544	1.43067e-29	1.25004e-28	56.0937
371	CCL13	1.02842	4.04488	11.5304	1.6533e-29	1.44046e-28	55.9504
372	GJB3	1.18975	4.58599	11.5121	2.00904e-29	1.74249e-28	55.7574
373	GRIK3	-1.30471	6.64319	-11.5094	2.06807e-29	1.79167e-28	55.7288
374	FGF10	-1.31081	3.37008	-11.4895	2.55358e-29	2.20606e-28	55.5199
375	BMPR1B	-1.90079	8.61978	-11.4728	3.05084e-29	2.62383e-28	55.3437
376	KMO	1.01953	7.2509	11.4431	4.17831e-29	3.56948e-28	55.0323
377	MAP7D2	1.12894	3.69077	11.3948	6.96439e-29	5.89055e-28	54.5263
378	FBN3	1.23493	3.49214	11.3895	7.3601e-29	6.21497e-28	54.4716
379	LEMD1	1.08587	2.72697	11.3813	8.02711e-29	6.77447e-28	54.3857
380	PKP1	1.39973	6.90939	11.3677	9.26069e-29	7.80268e-28	54.2442
381	F7	-1.23608	5.96644	-11.3592	1.01264e-28	8.50875e-28	54.1557
382	DCDC2	-1.31134	5.67716	-11.3233	1.47639e-28	1.22976e-27	53.7824
383	SEZ6L	-1.22336	3.64894	-11.3228	1.48476e-28	1.23607e-27	53.7768
384	CPB1	-2.6822	6.85192	-11.3183	1.5565e-28	1.29228e-27	53.73
385	IVL	1.12597	2.71258	11.2842	2.22587e-28	1.83709e-27	53.3759
386	PLIN4	-1.35491	7.58025	-11.2777	2.38197e-28	1.96171e-27	53.3088
387	TRPV6	1.28904	5.97891	11.2641	2.74546e-28	2.2526e-27	53.1682
388	SLC6A11	1.17514	3.62495	11.2437	3.39536e-28	2.76513e-27	52.9578
389	GREB1L	-1.11581	6.56203	-11.2168	4.49621e-28	3.63464e-27	52.6798
390	SLURP1	1.02591	2.69942	11.2137	4.64187e-28	3.75041e-27	52.6482
391	MAOA	-1.02725	7.72191	-11.1872	6.11586e-28	4.91543e-27	52.3752
392	PPP1R3C	-1.01551	7.64323	-11.1254	1.16105e-27	9.16357e-27	51.7407
393	PHF21B	-1.14675	2.88004	-11.1184	1.24774e-27	9.83258e-27	51.6694
394	GRIA2	-1.81928	3.84153	-11.0961	1.57141e-27	1.23199e-26	51.4411
395	TMEM145	-1.07354	4.66946	-11.096	1.57339e-27	1.23292e-26	51.4398
396	MMP7	1.29893	9.02693	11.0914	1.64956e-27	1.29129e-26	51.393
397	NLRP5	-1.15009	2.7292	-11.0826	1.80695e-27	1.4109e-26	51.3028
398	ANKRD30B	-1.56451	5.15195	-11.0724	2.00685e-27	1.56459e-26	51.199
399	COL4A6	-1.13045	5.34658	-11.0649	2.16672e-27	1.68352e-26	51.1231
400	SLC7A4	-1.36616	4.06647	-11.0649	2.16708e-27	1.68352e-26	51.123
401	FABP7	1.72464	4.18451	11.046	2.63261e-27	2.03282e-26	50.9303
402	SERPINA3	-1.15276	12.9192	-10.9955	4.42195e-27	3.36705e-26	50.4171
403	DLX2	-1.29553	3.96074	-10.9756	5.41676e-27	4.10214e-26	50.2162
404	SLC7A2	-1.39494	9.40921	-10.9718	5.63421e-27	4.26261e-26	50.1773
405	CXCL1	1.09431	4.4552	10.9405	7.75593e-27	5.83329e-26	49.861
406	CHODL	1.07213	4.02572	10.9204	9.51526e-27	7.10081e-26	49.6587
407	KCNC2	-1.55403	3.03539	-10.9167	9.88603e-27	7.3596e-26	49.6209
408	C9orf152	-1.10069	8.54955	-10.9119	1.03759e-26	7.71309e-26	49.573
409	AR	-1.26531	8.57605	-10.8745	1.51739e-26	1.11875e-25	49.1969
410	FERMT1	1.11686	5.12256	10.7835	3.8074e-26	2.74258e-25	48.2866
411	DNAH11	1.07709	3.33179	10.7718	4.28696e-26	3.07503e-25	48.1693
412	ACMSD	-1.06895	2.62918	-10.6665	1.23132e-25	8.59905e-25	47.1255
413	ELF5	1.5913	6.58989	10.6393	1.61597e-25	1.11886e-24	46.8565
414	SLC6A14	1.50444	5.11693	10.6337	1.7089e-25	1.18107e-24	46.8012
415	CHI3L1	1.14904	8.92606	10.6327	1.72624e-25	1.19252e-24	46.7912
416	ATP13A5	1.29235	4.22914	10.4534	1.0159e-24	6.73013e-24	45.0383
417	HSD17B2	1.34295	4.00173	10.4518	1.03185e-24	6.82987e-24	45.0229
418	SERPINA6	-1.89938	4.34261	-10.4476	1.07593e-24	7.11242e-24	44.9815
419	PLIN1	-1.35717	7.14217	-10.4056	1.62367e-24	1.06325e-23	44.5746
420	CLGN	-1.21426	7.5014	-10.3469	2.87859e-24	1.8612e-23	44.0084
421	TRH	-1.37585	3.68971	-10.3318	3.33335e-24	2.1516e-23	43.8634
422	KRT81	1.57603	6.77475	10.288	5.09806e-24	3.25779e-23	43.4434
423	MAGEA4	1.1046	1.87706	10.2819	5.40837e-24	3.44891e-23	43.3849
424	CALML5	1.80265	7.16863	10.2699	6.07482e-24	3.86426e-23	43.2701
425	LBP	1.54174	4.78609	10.2395	8.14821e-24	5.15325e-23	42.9798
426	IGDCC3	-1.19255	4.34538	-10.2381	8.25908e-24	5.21692e-23	42.9664
427	BCAS1	-1.25077	7.93808	-10.2278	9.12021e-24	5.74903e-23	42.8684
428	NMU	1.16909	3.66607	10.2163	1.01835e-23	6.40351e-23	42.7594
429	FAM83A	1.10941	5.03001	10.0704	4.11459e-23	2.48542e-22	41.3793
430	SLC26A3	-1.21684	3.23203	-10.0589	4.58898e-23	2.75896e-22	41.2714
431	GRIA1	-1.01398	2.74505	-10.0355	5.73522e-23	3.42928e-22	41.0511
432	ZIC1	1.26818	3.49768	10.022	6.51562e-23	3.88683e-22	40.925
433	PI3	1.29722	3.71238	9.97156	1.04948e-22	6.19074e-22	40.454
434	LCN2	1.36985	6.42045	9.95867	1.18512e-22	6.97748e-22	40.3339
435	HRASLS5	-1.10802	6.25915	-9.95752	1.19804e-22	7.04814e-22	40.3232
436	HOXB13	1.53386	3.85547	9.9551	1.22565e-22	7.20501e-22	40.3007
437	LRG1	-1.24986	8.05518	-9.92629	1.60717e-22	9.39739e-22	40.033
438	KRT75	1.01371	3.20901	9.88424	2.38408e-22	1.3819e-21	39.6434
439	SLC12A1	1.02419	3.21152	9.87935	2.49563e-22	1.44492e-21	39.5982
440	KCNH1	-1.00995	5.02529	-9.80697	4.90223e-22	2.80234e-21	38.9313
441	MSLN	1.46524	4.13849	9.71865	1.11081e-21	6.21786e-21	38.1234
442	CAPN13	-1.06153	8.26647	-9.70271	1.2867e-21	7.16323e-21	37.9783
443	TMEM132C	-1.0585	4.0317	-9.68407	1.5276e-21	8.46443e-21	37.8088
444	CYP4F11	-1.12871	5.05687	-9.6377	2.33808e-21	1.28716e-20	37.3885
445	FGFBP1	1.05057	3.29046	9.54311	5.54063e-21	2.987e-20	36.5367
446	KIF1A	1.37434	4.71964	9.53738	5.83636e-21	3.13871e-20	36.4854
447	PAX7	1.1289	2.7982	9.48649	9.25339e-21	4.92113e-20	36.0304
448	HPX	-1.09179	7.21091	-9.47618	1.01567e-20	5.38286e-20	35.9385
449	CST5	-1.33405	3.03951	-9.47532	1.02357e-20	5.42288e-20	35.9308
450	CXCL14	-1.09893	10.4044	-9.38904	2.22345e-20	1.15681e-19	35.1652
451	CHRM1	1.01469	4.55332	9.33503	3.60232e-20	1.85161e-19	34.689
452	WT1	1.10419	4.30119	9.28758	5.49292e-20	2.79066e-19	34.2728
453	MGAM	-1.04184	3.98246	-9.2803	5.85966e-20	2.97206e-19	34.209
454	SPAG17	-1.11439	4.64852	-9.26793	6.53816e-20	3.31182e-19	34.1009
455	SYT1	-1.23391	6.90144	-9.25681	7.21436e-20	3.63872e-19	34.0038
456	SLITRK6	-1.38642	7.675	-9.18698	1.33536e-19	6.63488e-19	33.3964
457	ZNF385B	-1.13112	5.46383	-9.17282	1.51215e-19	7.49386e-19	33.2738
458	BBOX1	1.18059	5.39264	9.16644	1.59921e-19	7.91507e-19	33.2186
459	C7	-1.23708	6.7576	-9.08563	3.24031e-19	1.57679e-18	32.5221
460	MUC15	1.29427	4.74539	9.03778	4.90962e-19	2.36361e-18	32.1124
461	MYT1	-1.00978	4.1498	-9.01615	5.92004e-19	2.83228e-18	31.9278
462	KRT4	1.02645	2.55723	8.99163	7.3162e-19	3.47962e-18	31.7191
463	CLIC6	-1.29755	8.00022	-8.97968	8.11009e-19	3.84053e-18	31.6175
464	S100A7A	1.20137	3.10902	8.96236	9.41399e-19	4.44427e-18	31.4705
465	PPP4R4	-1.09047	3.71282	-8.96137	9.49491e-19	4.47972e-18	31.4621
466	KRT6B	1.43403	7.37011	8.9491	1.05508e-18	4.96263e-18	31.3581
467	KLHDC7A	-1.2606	6.35771	-8.94851	1.06045e-18	4.98635e-18	31.3531
468	AKR1B10	1.08029	3.79063	8.79005	4.09275e-18	1.85894e-17	30.0221
469	SPAG6	-1.22216	3.45733	-8.77051	4.82712e-18	2.18603e-17	29.8594
470	S100A2	1.06046	6.38691	8.73077	6.7466e-18	3.02404e-17	29.5296
471	RIMS4	-1.09674	6.94612	-8.72237	7.23967e-18	3.24032e-17	29.4601
472	GPD1	-1.05945	5.90349	-8.71479	7.71539e-18	3.44922e-17	29.3974
473	UGT2B15	-1.04517	4.34793	-8.70175	8.6069e-18	3.83883e-17	29.2897
474	CYP4X1	-1.1644	8.62517	-8.65612	1.26064e-17	5.58854e-17	28.9137
475	CYP4F8	-1.4075	3.92917	-8.60561	1.91924e-17	8.3924e-17	28.4997
476	KLK6	1.20474	5.33126	8.59656	2.0689e-17	9.01282e-17	28.4258
477	CYP2A7	-1.04648	3.20819	-8.59287	2.1331e-17	9.27406e-17	28.3957
478	TRIM29	1.04506	8.02558	8.54637	3.13348e-17	1.34444e-16	28.017
479	PSCA	1.06458	5.36316	8.54076	3.28185e-17	1.40652e-16	27.9714
480	CIDEC	-1.09834	5.53582	-8.42951	8.17006e-17	3.41283e-16	27.0734
481	C10orf82	-1.19471	5.03487	-8.41901	8.89936e-17	3.70437e-16	26.9893
482	C19orf33	-1.04781	7.7212	-8.34359	1.6405e-16	6.72282e-16	26.3873
483	SYNPO2L	-1.02174	3.73125	-8.34292	1.64937e-16	6.75737e-16	26.382
484	ORM1	1.25502	4.00296	8.32997	1.8312e-16	7.47437e-16	26.2791
485	ADH1B	-1.38822	6.8273	-8.32231	1.94776e-16	7.93534e-16	26.2184
486	HMGCS2	-1.47606	6.0892	-8.29155	2.4947e-16	1.00939e-15	25.9749
487	SLC9A2	1.01091	4.9348	8.29124	2.50107e-16	1.01144e-15	25.9723
488	FABP4	-1.20641	8.04392	-8.27111	2.93948e-16	1.18436e-15	25.8134
489	CIDEA	-1.01744	4.02742	-8.24956	3.49299e-16	1.40296e-15	25.6437
490	CXCL13	1.19388	7.7043	8.21628	4.5557e-16	1.81412e-15	25.3824
491	SLPI	1.05021	8.50094	8.18087	6.03746e-16	2.37642e-15	25.1054
492	SLC34A2	1.23703	6.71962	8.14779	7.84724e-16	3.06362e-15	24.8475
493	ROBO2	-1.03191	4.73835	-7.98389	2.83596e-15	1.07014e-14	23.5844
494	TAT	-1.29965	4.84038	-7.92744	4.39085e-15	1.63755e-14	23.1547
495	EPYC	1.01157	4.77225	7.90854	5.07975e-15	1.88759e-14	23.0115
496	WFDC2	-1.00632	8.41397	-7.866	7.04384e-15	2.59107e-14	22.6903
497	IGSF1	-1.01828	4.99595	-7.79825	1.18172e-14	4.28632e-14	22.1821
498	MUC16	1.22532	5.45466	7.79185	1.24061e-14	4.49567e-14	22.1343
499	BEX1	-1.17792	4.85955	-7.70856	2.32981e-14	8.2842e-14	21.5154
500	IL20	-1.00682	4.81374	-7.5839	5.91568e-14	2.05721e-13	20.6008
501	CXCL17	1.06888	6.41382	7.48764	1.20358e-13	4.11741e-13	19.9039
502	ABCC13	-1.00156	3.29013	-7.47405	1.32975e-13	4.53788e-13	19.8061
503	DHRS2	-1.4007	7.52414	-7.42235	1.93955e-13	6.57355e-13	19.4359
504	ADIPOQ	-1.27813	7.01605	-7.41762	2.00751e-13	6.79638e-13	19.4021
505	ARHGAP36	-1.02182	2.75475	-7.35314	3.20326e-13	1.06936e-12	18.9439
506	SCGB3A1	-1.06757	4.79434	-7.24581	6.91647e-13	2.25738e-12	18.1895
507	PVALB	-1.17405	4.43426	-7.09933	1.94532e-12	6.17569e-12	17.1765
508	GABRP	1.22924	7.96122	7.02121	3.35074e-12	1.04493e-11	16.6442
509	TNNT1	-1.0485	6.96734	-6.96303	5.00571e-12	1.54129e-11	16.2514
510	SCGB1D2	-1.48936	7.98619	-6.90161	7.62256e-12	2.3205e-11	15.84
511	TCN1	-1.06598	5.59091	-6.67473	3.5005e-11	1.0172e-10	14.3499
512	ABCC11	-1.00158	7.29963	-6.31468	3.57859e-10	9.65132e-10	12.0816
513	SCGB2A2	-1.44689	10.0942	-6.15549	9.63691e-10	2.5189e-09	11.1167
514	CRISP3	1.09396	4.83339	5.96832	3e-09	7.5371e-09	10.0121
515	SLC30A8	-1.00372	5.12054	-5.64132	2.02133e-08	4.78158e-08	8.16038
516	CYP4Z1	-1.00362	7.34577	-5.18897	2.41018e-07	5.25947e-07	5.7639
