# Supplementary material for: Predicting prognosis and clinical features of the tumor microenvironment based on ferroptosis score in patients with breast cancer
Source: Sci Rep. 2022 Jun 23;12:10611. doi: 10.1038/s41598-022-14964-7 (PMC9226039; doi:10.1038/s41598-022-14964-7)
Supplement: Supplementary file 4 — Supplementary Information 4. [file 41598_2022_14964_MOESM4_ESM.xls]

## Sheet: Sheet1
gene	TCGA.AR.A5QQ.01	TCGA.D8.A1JA.01	TCGA.BH.A0BQ.01	TCGA.BH.A0BT.01	TCGA.A8.A06X.01	TCGA.BH.A0C7.01	TCGA.AC.A5XU.01	TCGA.PE.A5DE.01	TCGA.PE.A5DC.01	TCGA.AR.A0TV.01	TCGA.GM.A3XG.01	TCGA.BH.A18J.01	TCGA.BH.A0W7.01	TCGA.E9.A3QA.01	TCGA.A7.A4SD.01	TCGA.BH.A0HA.01	TCGA.AR.A5QN.01	TCGA.A7.A0CE.01	TCGA.AR.A0U1.01	TCGA.EW.A1OZ.01	TCGA.A2.A0EY.01	TCGA.A8.A09R.01	TCGA.LL.A440.01	TCGA.BH.A8FY.01	TCGA.E2.A1II.01	TCGA.A7.A6VX.01	TCGA.C8.A273.01	TCGA.BH.A1EO.01	TCGA.OL.A5RX.01	TCGA.BH.A0B9.01	TCGA.EW.A1P5.01	TCGA.AO.A03P.01	TCGA.A2.A1G0.01	TCGA.B6.A0I8.01	TCGA.A7.A4SA.01	TCGA.AR.A24S.01	TCGA.LD.A74U.01	TCGA.D8.A1XA.01	TCGA.D8.A1XR.01	TCGA.A8.A07Z.01	TCGA.E2.A1IJ.01	TCGA.GM.A2DH.01	TCGA.BH.A0AY.01	TCGA.BH.A42V.01	TCGA.B6.A0IH.01	TCGA.A1.A0SH.01	TCGA.AR.A1AQ.01	TCGA.A7.A0DC.01	TCGA.A8.A07P.01
BCL2	6.99641	5.94562	10.0234	6.9016	8.13674	9.94039	11.1469	9.1601	9.49307	10.9604	9.73018	8.80671	9.43427	7.38677	6.5568	10.8872	9.25859	7.1614	7.39369	7.80605	7.80193	9.08606	9.46004	10.5789	9.01324	10.2449	7.7547	9.415	10.2196	9.73141	10.8686	12.0212	10.7281	7.61573	8.782	9.26779	8.89591	10.301	9.97027	10.6527	9.36137	8.42748	8.19037	9.76523	10.1801	9.2309	8.10599	10.8672	11.5875
SUSD3	6.93979	3.01314	10.2881	10.4895	4.30243	8.17757	5.22929	9.7679	10.6479	10.1554	9.02464	8.17086	8.32018	7.47125	6.39153	7.76548	5.97847	5.31509	5.72444	8.20399	7.60502	7.63974	9.72416	10.1766	6.77129	7.49643	5.16576	8.58843	10.5364	6.47636	10.0725	9.85952	10.1114	8.03938	9.44398	7.50111	8.76788	9.64508	9.40201	10.2419	10.9065	6.14042	9.73892	9.87075	7.70663	8.88804	6.47397	10.2403	8.42453
SERPINA3	11.3311	11.1123	14.5021	13.0123	10.4751	13.8544	9.87893	15.24	13.3215	15.2614	14.8425	13.9239	14.3653	13.9097	13.6467	12.5226	13.3381	14.0053	13.6974	13.1986	12.4485	13.5384	13.1497	14.064	7.64561	8.95923	14.4098	13.8294	13.0998	11.2308	13.0929	10.8076	15.2781	13.0941	14.4535	12.3893	12.3402	11.2232	14.2494	15.5065	14.3784	8.47502	10.7035	14.5091	12.0169	13.7608	9.41354	14.9278	13.9638
AGBL2	4.6734	2.35035	5.37038	5.75536	2.72186	6.40876	5.75855	4.96302	7.47934	4.57541	5.47684	3.41174	6.13806	3.78953	3.53494	5.47475	6.13879	2.67946	6.55452	4.42236	3.67852	4.43037	4.66722	5.95627	4.64502	4.16232	5.03918	2.8568	6.30985	3.91	6.71466	5.47539	6.3417	5.46747	4.80243	3.22303	5.20296	5.21707	5.83243	4.1493	5.65209	4.7542	4.63009	6.06191	3.88534	4.97722	4.48988	6.26973	4.27414
SEC14L2	8.83497	6.45331	10.6005	10.746	6.52396	8.82195	7.12345	9.22601	8.89928	6.29196	10.4983	7.23584	9.10845	7.70056	7.96244	9.94031	8.71687	7.52948	8.20649	13.0501	9.7331	7.42521	9.16045	9.76494	5.04524	6.7226	7.07761	8.17197	9.04378	6.92133	9.1609	7.83239	11.1198	8.61385	9.38345	9.994	9.30495	9.47666	11.5242	11.3604	9.64774	6.88316	6.65954	11.3196	7.85005	10.0316	7.74284	10.1524	9.45802
ELOVL2	4.28162	5.02077	8.70166	10.7303	10.4449	13.574	4.32395	5.85433	11.0092	3.64901	8.05919	7.88519	8.36179	4.27158	6.68517	6.6972	10.1837	5.59088	4.17626	9.69339	4.30794	8.62958	6.82291	5.86898	4.07841	4.96071	9.95792	10.503	8.91889	3.0486	8.68999	11.4039	10.4493	5.21466	10.6429	4.81819	7.38615	9.67115	4.90781	8.33349	9.53784	5.57777	8.33041	9.15891	9.66165	4.72467	4.16052	10.9945	8.95895
FGD3	8.70574	4.77825	10.3485	9.08307	7.07109	7.91657	8.43014	11.2864	12.0533	9.61245	9.3002	9.80366	11.9039	8.79522	7.9501	9.45995	7.83773	6.98447	7.69354	8.84903	8.81909	7.69095	9.35428	10.4271	8.53893	7.26481	7.43287	9.53092	11.3462	7.64866	10.6592	8.4465	9.28277	7.24612	9.23101	7.61451	10.7986	10.7718	10.9754	9.37163	11.0074	8.19736	11.0007	9.43608	8.25484	8.42817	8.08714	9.55515	8.50925
CASC1	2.28132	5.00099	7.34059	7.1359	3.11905	4.42065	7.04656	5.77428	6.23711	6.29798	6.3751	4.75516	7.48177	1.48455	3.83335	6.38515	5.22991	3.86031	8.35276	3.79644	6.73018	3.69996	5.8825	6.99039	4.40054	6.28943	5.44259	7.47332	7.51625	5.99747	7.07108	5.92063	6.59726	5.05435	4.24085	4.9854	5.63732	7.22401	7.07803	7.09879	6.39107	5.44409	5.74554	4.64431	6.02443	5.00108	3.68033	7.3993	5.77616
TPRG1	7.26335	5.17105	10.6538	7.29675	3.5988	6.08637	5.86045	11.7711	8.3877	7.86559	7.37303	4.8028	7.55842	6.2286	4.79173	11.2895	7.63	4.09426	5.63659	6.46653	7.58384	12.4616	7.12065	11.7433	5.36835	7.6786	7.64924	7.41562	8.28018	4.48175	10.1587	6.19257	10.4907	3.60762	6.57217	7.77862	7.29093	11.8145	12.9131	11.7201	8.2556	4.51627	4.88518	10.6608	7.48796	7.32368	5.16223	8.26423	9.39731
[truncated: 206 more columns]
