# Supplementary material for: Predicting prognosis and clinical features of the tumor microenvironment based on ferroptosis score in patients with breast cancer
Source: Sci Rep. 2022 Jun 23;12:10611. doi: 10.1038/s41598-022-14964-7 (PMC9226039; doi:10.1038/s41598-022-14964-7)
Supplement: Supplementary file 5 — Supplementary Information 5. [file 41598_2022_14964_MOESM5_ESM.xlsx]

## Sheet: SupplementaryTable_GSVA_wilcox
	wilcox_result	wilcox_result_adjust
KEGG_PATHOGENIC_ESCHERICHIA_COLI_INFECTION	3.83425e-94	7.13171e-92
KEGG_CELL_CYCLE	1.49516e-64	2.78099e-62
KEGG_CYSTEINE_AND_METHIONINE_METABOLISM	7.22272e-59	1.34343e-56
KEGG_P53_SIGNALING_PATHWAY	9.08367e-47	1.68956e-44
KEGG_GLYCOSPHINGOLIPID_BIOSYNTHESIS_LACTO_AND_NEOLACTO_SERIES	2.34584e-46	4.36327e-44
KEGG_OOCYTE_MEIOSIS	1.03653e-44	1.92794e-42
KEGG_FC_GAMMA_R_MEDIATED_PHAGOCYTOSIS	6.08106e-42	1.13108e-39
KEGG_BASAL_TRANSCRIPTION_FACTORS	5.27217e-40	9.80623e-38
KEGG_PROTEASOME	2.53381e-39	4.71288e-37
KEGG_PROGESTERONE_MEDIATED_OOCYTE_MATURATION	3.05141e-39	5.67563e-37
KEGG_NOD_LIKE_RECEPTOR_SIGNALING_PATHWAY	2.37679e-35	4.42084e-33
KEGG_DNA_REPLICATION	2.86687e-35	5.33238e-33
KEGG_CIRCADIAN_RHYTHM_MAMMAL	1.06639e-34	1.98349e-32
KEGG_PENTOSE_PHOSPHATE_PATHWAY	1.4255e-34	2.65143e-32
KEGG_AMINO_SUGAR_AND_NUCLEOTIDE_SUGAR_METABOLISM	3.13624e-34	5.83342e-32
KEGG_NON_SMALL_CELL_LUNG_CANCER	5.10962e-34	9.50388e-32
KEGG_VIBRIO_CHOLERAE_INFECTION	6.68768e-34	1.24391e-31
KEGG_TAURINE_AND_HYPOTAURINE_METABOLISM	4.80478e-33	8.93688e-31
KEGG_NATURAL_KILLER_CELL_MEDIATED_CYTOTOXICITY	1.13557e-31	2.11215e-29
KEGG_STEROID_BIOSYNTHESIS	2.45071e-31	4.55832e-29
KEGG_GLIOMA	2.06461e-29	3.84017e-27
KEGG_TOLL_LIKE_RECEPTOR_SIGNALING_PATHWAY	3.27755e-29	6.09624e-27
KEGG_EPITHELIAL_CELL_SIGNALING_IN_HELICOBACTER_PYLORI_INFECTION	3.71675e-29	6.91316e-27
KEGG_RENAL_CELL_CARCINOMA	5.69929e-28	1.06007e-25
KEGG_ANTIGEN_PROCESSING_AND_PRESENTATION	1.03269e-27	1.92081e-25
KEGG_PANCREATIC_CANCER	3.67864e-27	6.84227e-25
KEGG_T_CELL_RECEPTOR_SIGNALING_PATHWAY	8.82959e-27	1.6423e-24
KEGG_BLADDER_CANCER	1.07294e-26	1.99567e-24
KEGG_LEISHMANIA_INFECTION	1.36372e-26	2.53652e-24
KEGG_REGULATION_OF_ACTIN_CYTOSKELETON	3.4813e-26	6.47521e-24
KEGG_HOMOLOGOUS_RECOMBINATION	5.47759e-26	1.01883e-23
KEGG_TERPENOID_BACKBONE_BIOSYNTHESIS	2.04606e-25	3.80567e-23
KEGG_PRION_DISEASES	4.75327e-25	8.84109e-23
KEGG_ONE_CARBON_POOL_BY_FOLATE	1.13141e-24	2.10442e-22
KEGG_GRAFT_VERSUS_HOST_DISEASE	5.70557e-24	1.06124e-21
KEGG_TYPE_II_DIABETES_MELLITUS	7.32983e-24	1.36335e-21
KEGG_DORSO_VENTRAL_AXIS_FORMATION	1.08428e-23	2.01677e-21
KEGG_DRUG_METABOLISM_CYTOCHROME_P450	1.4189e-23	2.63915e-21
KEGG_PURINE_METABOLISM	1.64411e-23	3.05805e-21
KEGG_ALLOGRAFT_REJECTION	4.91195e-23	9.13622e-21
KEGG_RNA_DEGRADATION	5.35499e-23	9.96028e-21
KEGG_CHEMOKINE_SIGNALING_PATHWAY	2.33493e-22	4.34296e-20
KEGG_CITRATE_CYCLE_TCA_CYCLE	6.64891e-22	1.2367e-19
KEGG_LEUKOCYTE_TRANSENDOTHELIAL_MIGRATION	1.17473e-21	2.185e-19
KEGG_NITROGEN_METABOLISM	2.18453e-21	4.06323e-19
KEGG_MISMATCH_REPAIR	2.19232e-21	4.07772e-19
KEGG_TYPE_I_DIABETES_MELLITUS	2.61902e-21	4.87138e-19
KEGG_GLYCOLYSIS_GLUCONEOGENESIS	2.75583e-21	5.12585e-19
KEGG_VIRAL_MYOCARDITIS	4.671e-21	8.68805e-19
KEGG_GLYCOSAMINOGLYCAN_BIOSYNTHESIS_KERATAN_SULFATE	6.82622e-21	1.26968e-18
KEGG_SYSTEMIC_LUPUS_ERYTHEMATOSUS	9.17833e-21	1.70717e-18
KEGG_CYTOKINE_CYTOKINE_RECEPTOR_INTERACTION	1.00653e-20	1.87215e-18
KEGG_PRIMARY_IMMUNODEFICIENCY	1.14165e-20	2.12347e-18
KEGG_AUTOIMMUNE_THYROID_DISEASE	1.85584e-20	3.45187e-18
KEGG_GAP_JUNCTION	1.16331e-18	2.16376e-16
KEGG_VALINE_LEUCINE_AND_ISOLEUCINE_DEGRADATION	1.27487e-18	2.37126e-16
KEGG_ERBB_SIGNALING_PATHWAY	1.28045e-17	2.38165e-15
KEGG_FC_EPSILON_RI_SIGNALING_PATHWAY	1.29424e-17	2.40728e-15
KEGG_INTESTINAL_IMMUNE_NETWORK_FOR_IGA_PRODUCTION	1.88274e-17	3.50189e-15
KEGG_O_GLYCAN_BIOSYNTHESIS	2.03923e-17	3.79297e-15
KEGG_CELL_ADHESION_MOLECULES_CAMS	2.05666e-17	3.82539e-15
KEGG_PEROXISOME	7.97902e-17	1.4841e-14
KEGG_PATHWAYS_IN_CANCER	8.06279e-17	1.49968e-14
KEGG_PYRIMIDINE_METABOLISM	1.50469e-16	2.79871e-14
KEGG_ADHERENS_JUNCTION	1.52665e-16	2.83957e-14
KEGG_GALACTOSE_METABOLISM	2.19344e-16	4.0798e-14
KEGG_B_CELL_RECEPTOR_SIGNALING_PATHWAY	1.79556e-15	3.33974e-13
KEGG_RNA_POLYMERASE	2.16579e-15	4.02836e-13
KEGG_VEGF_SIGNALING_PATHWAY	2.67391e-15	4.97348e-13
KEGG_VASOPRESSIN_REGULATED_WATER_REABSORPTION	5.79547e-15	1.07796e-12
KEGG_GLYCOSYLPHOSPHATIDYLINOSITOL_GPI_ANCHOR_BIOSYNTHESIS	7.52626e-15	1.39988e-12
KEGG_NOTCH_SIGNALING_PATHWAY	9.90695e-15	1.84269e-12
KEGG_HISTIDINE_METABOLISM	8.64167e-14	1.60735e-11
KEGG_BUTANOATE_METABOLISM	2.05484e-13	3.82199e-11
KEGG_PROXIMAL_TUBULE_BICARBONATE_RECLAMATION	2.08352e-13	3.87535e-11
KEGG_APOPTOSIS	2.1087e-13	3.92219e-11
KEGG_JAK_STAT_SIGNALING_PATHWAY	4.17597e-13	7.76731e-11
KEGG_MELANOGENESIS	4.80539e-13	8.93803e-11
KEGG_RETINOL_METABOLISM	7.74831e-13	1.44119e-10
KEGG_WNT_SIGNALING_PATHWAY	7.84682e-13	1.45951e-10
KEGG_N_GLYCAN_BIOSYNTHESIS	1.15609e-12	2.15032e-10
KEGG_GLUTATHIONE_METABOLISM	9.93201e-12	1.84735e-09
KEGG_FATTY_ACID_METABOLISM	1.35765e-11	2.52522e-09
KEGG_SPLICEOSOME	1.8256e-11	3.39562e-09
KEGG_OTHER_GLYCAN_DEGRADATION	1.68629e-10	3.1365e-08
KEGG_METABOLISM_OF_XENOBIOTICS_BY_CYTOCHROME_P450	4.65396e-10	8.65636e-08
KEGG_ASTHMA	4.83356e-10	8.99043e-08
KEGG_ARACHIDONIC_ACID_METABOLISM	6.18694e-10	1.15077e-07
KEGG_HEMATOPOIETIC_CELL_LINEAGE	8.02552e-10	1.49275e-07
KEGG_PRIMARY_BILE_ACID_BIOSYNTHESIS	2.33726e-09	4.3473e-07
KEGG_FOLATE_BIOSYNTHESIS	2.99917e-09	5.57845e-07
KEGG_GLYCOSPHINGOLIPID_BIOSYNTHESIS_GLOBO_SERIES	6.41136e-09	1.19251e-06
KEGG_PROTEIN_EXPORT	8.86465e-09	1.64883e-06
KEGG_LONG_TERM_DEPRESSION	1.20978e-08	2.2502e-06
KEGG_TYROSINE_METABOLISM	1.55896e-08	2.89966e-06
KEGG_RIG_I_LIKE_RECEPTOR_SIGNALING_PATHWAY	2.15977e-08	4.01716e-06
KEGG_SMALL_CELL_LUNG_CANCER	3.31574e-08	6.16727e-06
KEGG_CHRONIC_MYELOID_LEUKEMIA	3.39843e-08	6.32107e-06
KEGG_LONG_TERM_POTENTIATION	7.10935e-08	1.32234e-05
KEGG_HYPERTROPHIC_CARDIOMYOPATHY_HCM	1.40098e-07	2.60582e-05
KEGG_NEUROTROPHIN_SIGNALING_PATHWAY	1.48537e-07	2.7628e-05
KEGG_DILATED_CARDIOMYOPATHY	1.68261e-07	3.12966e-05
KEGG_CYTOSOLIC_DNA_SENSING_PATHWAY	1.69051e-07	3.14434e-05
KEGG_SNARE_INTERACTIONS_IN_VESICULAR_TRANSPORT	2.51353e-07	4.67516e-05
KEGG_ABC_TRANSPORTERS	2.52683e-07	4.69991e-05
KEGG_ARGININE_AND_PROLINE_METABOLISM	6.70385e-07	0.000124692
KEGG_ACUTE_MYELOID_LEUKEMIA	1.56235e-06	0.000290598
KEGG_PROSTATE_CANCER	1.78475e-06	0.000331963
KEGG_NON_HOMOLOGOUS_END_JOINING	1.8269e-06	0.000339803
KEGG_UBIQUITIN_MEDIATED_PROTEOLYSIS	2.76576e-06	0.000514431
KEGG_GLYCOSAMINOGLYCAN_BIOSYNTHESIS_HEPARAN_SULFATE	3.01478e-06	0.000560749
KEGG_ASCORBATE_AND_ALDARATE_METABOLISM	5.36442e-06	0.000997783
KEGG_FRUCTOSE_AND_MANNOSE_METABOLISM	5.59274e-06	0.00104025
KEGG_PYRUVATE_METABOLISM	2.2017e-05	0.00409516
KEGG_GLYCEROPHOSPHOLIPID_METABOLISM	2.68533e-05	0.00499471
KEGG_TASTE_TRANSDUCTION	2.7883e-05	0.00518625
KEGG_AXON_GUIDANCE	3.0089e-05	0.00559655
KEGG_ADIPOCYTOKINE_SIGNALING_PATHWAY	3.54254e-05	0.00658913
KEGG_PROPANOATE_METABOLISM	5.1675e-05	0.00961156
KEGG_SULFUR_METABOLISM	6.63507e-05	0.0123412
KEGG_TGF_BETA_SIGNALING_PATHWAY	7.06068e-05	0.0131329
KEGG_ALZHEIMERS_DISEASE	7.77087e-05	0.0144538
KEGG_GLYCOSPHINGOLIPID_BIOSYNTHESIS_GANGLIO_SERIES	8.48256e-05	0.0157776
KEGG_OLFACTORY_TRANSDUCTION	9.36508e-05	0.0174191
KEGG_TRYPTOPHAN_METABOLISM	0.000122744	0.0228303
KEGG_CARDIAC_MUSCLE_CONTRACTION	0.000165947	0.0308662
KEGG_AMYOTROPHIC_LATERAL_SCLEROSIS_ALS	0.000278143	0.0517346
KEGG_LYSINE_DEGRADATION	0.00028407	0.0528371
KEGG_GLYCINE_SERINE_AND_THREONINE_METABOLISM	0.000354878	0.0660073
KEGG_PHOSPHATIDYLINOSITOL_SIGNALING_SYSTEM	0.000622875	0.115855
KEGG_RIBOSOME	0.00069065	0.128461
KEGG_MELANOMA	0.000843091	0.156815
KEGG_THYROID_CANCER	0.00126684	0.235632
KEGG_GLYOXYLATE_AND_DICARBOXYLATE_METABOLISM	0.00146465	0.272424
KEGG_INOSITOL_PHOSPHATE_METABOLISM	0.00241947	0.450022
KEGG_ENDOCYTOSIS	0.00427928	0.795946
KEGG_NUCLEOTIDE_EXCISION_REPAIR	0.00433461	0.806237
KEGG_SPHINGOLIPID_METABOLISM	0.00581967	1
KEGG_PARKINSONS_DISEASE	0.00645409	1
KEGG_ARRHYTHMOGENIC_RIGHT_VENTRICULAR_CARDIOMYOPATHY_ARVC	0.00649285	1
KEGG_GNRH_SIGNALING_PATHWAY	0.00696162	1
KEGG_COLORECTAL_CANCER	0.00759651	1
KEGG_RIBOFLAVIN_METABOLISM	0.00907972	1
KEGG_BETA_ALANINE_METABOLISM	0.00912245	1
KEGG_FOCAL_ADHESION	0.00932539	1
KEGG_HEDGEHOG_SIGNALING_PATHWAY	0.0121068	1
KEGG_NICOTINATE_AND_NICOTINAMIDE_METABOLISM	0.0133785	1
KEGG_GLYCOSAMINOGLYCAN_BIOSYNTHESIS_CHONDROITIN_SULFATE	0.0140502	1
KEGG_LYSOSOME	0.0145161	1
KEGG_LINOLEIC_ACID_METABOLISM	0.0162146	1
KEGG_ENDOMETRIAL_CANCER	0.01891	1
KEGG_ALANINE_ASPARTATE_AND_GLUTAMATE_METABOLISM	0.0198918	1
KEGG_VASCULAR_SMOOTH_MUSCLE_CONTRACTION	0.0240904	1
KEGG_OXIDATIVE_PHOSPHORYLATION	0.0357156	1
KEGG_HUNTINGTONS_DISEASE	0.0487296	1
KEGG_ALDOSTERONE_REGULATED_SODIUM_REABSORPTION	0.0573381	1
KEGG_DRUG_METABOLISM_OTHER_ENZYMES	0.05941	1
KEGG_INSULIN_SIGNALING_PATHWAY	0.0644335	1
KEGG_NEUROACTIVE_LIGAND_RECEPTOR_INTERACTION	0.077985	1
KEGG_MAPK_SIGNALING_PATHWAY	0.111189	1
KEGG_SELENOAMINO_ACID_METABOLISM	0.139041	1
KEGG_GLYCEROLIPID_METABOLISM	0.160369	1
KEGG_ETHER_LIPID_METABOLISM	0.163897	1
KEGG_PORPHYRIN_AND_CHLOROPHYLL_METABOLISM	0.186545	1
KEGG_PANTOTHENATE_AND_COA_BIOSYNTHESIS	0.217451	1
KEGG_STEROID_HORMONE_BIOSYNTHESIS	0.219301	1
KEGG_PHENYLALANINE_METABOLISM	0.234119	1
KEGG_GLYCOSAMINOGLYCAN_DEGRADATION	0.29401	1
KEGG_PPAR_SIGNALING_PATHWAY	0.309108	1
KEGG_MATURITY_ONSET_DIABETES_OF_THE_YOUNG	0.327695	1
KEGG_PENTOSE_AND_GLUCURONATE_INTERCONVERSIONS	0.334708	1
KEGG_BASE_EXCISION_REPAIR	0.335887	1
KEGG_REGULATION_OF_AUTOPHAGY	0.362418	1
KEGG_BASAL_CELL_CARCINOMA	0.376262	1
KEGG_VALINE_LEUCINE_AND_ISOLEUCINE_BIOSYNTHESIS	0.461049	1
KEGG_LIMONENE_AND_PINENE_DEGRADATION	0.502827	1
KEGG_AMINOACYL_TRNA_BIOSYNTHESIS	0.534542	1
KEGG_ALPHA_LINOLENIC_ACID_METABOLISM	0.55756	1
KEGG_STARCH_AND_SUCROSE_METABOLISM	0.596134	1
KEGG_COMPLEMENT_AND_COAGULATION_CASCADES	0.613564	1
KEGG_CALCIUM_SIGNALING_PATHWAY	0.617912	1
KEGG_BIOSYNTHESIS_OF_UNSATURATED_FATTY_ACIDS	0.658086	1
KEGG_MTOR_SIGNALING_PATHWAY	0.706703	1
KEGG_TIGHT_JUNCTION	0.722203	1
KEGG_RENIN_ANGIOTENSIN_SYSTEM	0.768422	1
KEGG_ECM_RECEPTOR_INTERACTION	0.960114	1
