# Supplementary material for: Predicting prognosis and clinical features of the tumor microenvironment based on ferroptosis score in patients with breast cancer
Source: Sci Rep. 2022 Jun 23;12:10611. doi: 10.1038/s41598-022-14964-7 (PMC9226039; doi:10.1038/s41598-022-14964-7)
Supplement: Supplementary file 6 — Supplementary Information 6. [file 41598_2022_14964_MOESM6_ESM.xlsx]

## Sheet: SupplementaryTable_GSVA
TCGA-AR-A5QQ-01	TCGA-D8-A1JA-01	TCGA-BH-A0BQ-01	TCGA-BH-A0BT-01	TCGA-A8-A06X-01	TCGA-BH-A0C7-01	TCGA-AC-A5XU-01	TCGA-PE-A5DE-01	TCGA-PE-A5DC-01	TCGA-AR-A0TV-01	TCGA-GM-A3XG-01	TCGA-BH-A18J-01	TCGA-BH-A0W7-01	TCGA-E9-A3QA-01	TCGA-A7-A4SD-01	TCGA-BH-A0HA-01	TCGA-AR-A5QN-01	TCGA-A7-A0CE-01	TCGA-AR-A0U1-01	TCGA-EW-A1OZ-01	TCGA-A2-A0EY-01	TCGA-A8-A09R-01	TCGA-LL-A440-01	TCGA-BH-A8FY-01	TCGA-E2-A1II-01	TCGA-A7-A6VX-01	TCGA-C8-A273-01	TCGA-BH-A1EO-01	TCGA-OL-A5RX-01	TCGA-BH-A0B9-01	TCGA-EW-A1P5-01	TCGA-AO-A03P-01	TCGA-A2-A1G0-01	TCGA-B6-A0I8-01	TCGA-A7-A4SA-01	TCGA-AR-A24S-01	TCGA-LD-A74U-01	TCGA-D8-A1XA-01	TCGA-D8-A1XR-01	TCGA-A8-A07Z-01	TCGA-E2-A1IJ-01	TCGA-GM-A2DH-01	TCGA-BH-A0AY-01	TCGA-BH-A42V-01	TCGA-B6-A0IH-01	TCGA-A1-A0SH-01	TCGA-AR-A1AQ-01	TCGA-A7-A0DC-01	TCGA-A8-A07P-01	TCGA-A1-A0SN-01
KEGG_GLYCOLYSIS_GLUCONEOGENESIS	0.22268	0.182147	-0.185791	0.340371	0.164708	-0.260738	-0.318255	-0.241345	0.222662	0.233382	0.221069	-0.338432	0.216208	0.179853	0.283836	-0.2206	-0.227367	0.321854	0.273792	0.232102	-0.277745	0.153876	-0.244089	0.231228	0.157569	0.177965	0.204609	-0.24995	-0.338591	0.236808	-0.206331	-0.270618	-0.181625	-0.170511	0.237704	0.216813	-0.200975	-0.149413	-0.239977	0.254919	-0.396223	0.16764	0.249471	-0.306912	-0.351844	-0.307573	0.167708	0.250145	0.26662
KEGG_CITRATE_CYCLE_TCA_CYCLE	0.304235	-0.265034	-0.227405	0.429933	0.420176	0.195599	-0.295556	-0.316084	-0.395656	0.182693	0.151917	-0.390702	-0.247661	-0.293566	0.243121	-0.369609	-0.201257	0.570188	0.258722	0.25156	0.233507	0.223135	-0.568152	-0.196582	0.356022	-0.257276	0.312547	-0.481924	-0.356854	0.258082	0.168323	0.438184	-0.470151	0.287954	-0.303534	-0.242398	-0.397189	-0.28365	-0.265041	0.425169	-0.592394	-0.308661	0.290465	-0.415731	-0.576263	-0.490547	0.274462	0.202877	0.434557
KEGG_PENTOSE_PHOSPHATE_PATHWAY	0.344116	-0.159251	-0.296824	0.21222	0.28201	-0.399041	-0.24183	0.175843	0.270284	-0.153768	0.231671	-0.247999	-0.254394	0.364016	0.293573	-0.277178	-0.519537	0.315212	0.321434	0.25621	-0.254434	0.169406	-0.408285	-0.184341	0.346714	0.219674	0.303628	-0.240099	-0.496241	0.282151	0.253449	0.270661	-0.427813	-0.283155	-0.307409	-0.298547	-0.287627	-0.297081	-0.400418	0.345414	-0.376625	-0.218919	0.239312	-0.497662	-0.479308	-0.347408	0.472573	0.249488	0.26374
KEGG_PENTOSE_AND_GLUCURONATE_INTERCONVERSIONS	-0.22947	0.28082	0.194513	0.347244	0.398902	-0.482449	-0.216041	-0.204421	-0.46656	0.177282	-0.223919	0.543731	-0.288921	0.232274	-0.507337	-0.220439	-0.339385	-0.415054	-0.253422	0.388307	0.24997	0.348346	-0.263302	0.256515	-0.408101	-0.276445	0.326219	-0.194779	-0.293802	-0.346173	-0.321302	0.236418	-0.352442	-0.327075	-0.326724	0.321342	0.242751	-0.398513	-0.162108	0.278109	-0.260147	0.231356	-0.218675	-0.34552	-0.521958	0.529264	0.244659	0.271558	0.650028
KEGG_FRUCTOSE_AND_MANNOSE_METABOLISM	0.31395	0.223675	-0.27842	0.180384	0.351625	-0.259328	-0.152164	-0.246642	0.17623	0.282537	0.177226	-0.278137	0.152634	0.196122	0.275687	-0.21099	-0.223721	-0.194838	-0.32758	0.36911	0.32468	0.315146	-0.424993	0.234891	-0.264739	-0.209289	0.417075	-0.322301	-0.479175	0.179866	0.34817	-0.406462	-0.290621	0.306637	-0.208731	-0.266674	0.207564	0.233192	-0.359036	0.493568	-0.361611	-0.40073	-0.185311	-0.315917	-0.446223	0.206611	0.255112	0.282063	0.382928
KEGG_GALACTOSE_METABOLISM	0.439792	-0.218364	0.373612	0.206077	0.300037	-0.409089	-0.272811	-0.349682	-0.330937	0.266867	0.233932	-0.27971	-0.286059	0.515746	0.273606	-0.220254	-0.214558	0.446309	0.216704	0.282444	-0.229667	0.290244	0.197476	-0.193253	0.165518	-0.368946	-0.267081	-0.271125	-0.17548	0.182179	0.318481	-0.265474	-0.276098	-0.375284	0.261552	-0.215497	0.20551	-0.30802	-0.34733	0.375008	0.195246	-0.292966	0.292865	-0.338097	-0.378482	0.280755	0.378837	-0.348248	0.236299
KEGG_ASCORBATE_AND_ALDARATE_METABOLISM	-0.412536	-0.231135	0.424179	0.382402	-0.302602	-0.338248	-0.31298	-0.263838	-0.434471	-0.278028	0.222648	0.438799	-0.455145	-0.333603	-0.324687	-0.411725	-0.342558	-0.146623	0.189004	0.517491	-0.285044	0.234986	-0.444151	0.520606	-0.245141	0.405141	0.528233	-0.337433	0.223639	-0.311932	0.354086	0.460284	-0.387779	-0.415022	-0.584141	-0.281307	-0.480698	-0.299676	0.356195	0.273916	-0.406245	-0.269614	-0.264387	0.291452	-0.406529	0.515723	-0.250181	0.496342	0.674943
KEGG_FATTY_ACID_METABOLISM	-0.301742	-0.362184	0.359363	0.371154	0.195154	0.224146	-0.501556	-0.373122	-0.257203	0.272202	0.337134	-0.382675	0.175706	-0.241229	-0.341335	-0.334064	0.222352	0.394323	0.335937	0.248344	0.224037	-0.25241	0.184509	0.24348	-0.193855	-0.231346	0.182478	-0.0902044	0.34098	-0.207988	-0.335952	0.241085	0.329049	-0.258889	-0.298072	0.364207	0.170158	0.183031	-0.224478	-0.18516	-0.381692	-0.249941	0.503926	0.34384	-0.259307	-0.1908	0.191045	-0.191145	0.396403
KEGG_STEROID_BIOSYNTHESIS	0.391815	0.35372	-0.385997	-0.384715	0.236678	-0.168584	-0.22829	-0.345414	-0.227109	0.38907	-0.295011	-0.381381	0.164166	0.272427	0.179421	0.442558	-0.463647	0.19486	-0.269664	-0.339895	0.313734	-0.241351	-0.525835	-0.367888	-0.216061	0.260935	0.37212	-0.357987	-0.52356	-0.220939	-0.481931	-0.600579	-0.366491	0.490644	-0.226503	-0.34271	-0.360107	0.403001	-0.272282	0.52305	-0.517491	-0.273762	0.389419	-0.667495	-0.528402	0.352786	0.22411	0.160209	0.536481
KEGG_PRIMARY_BILE_ACID_BIOSYNTHESIS	-0.446529	-0.257828	-0.221478	0.266429	-0.389506	0.283393	-0.512094	0.29885	0.309868	0.249502	0.312684	-0.187755	-0.257517	0.375791	-0.178139	0.222662	0.237528	-0.344289	-0.364671	-0.390373	-0.461169	-0.370664	0.450406	0.607661	-0.209178	0.275598	0.252229	0.187664	0.286017	-0.215078	-0.387592	-0.501363	0.393934	0.20257	0.188847	0.310139	0.376167	-0.155402	0.249259	-0.261842	-0.299025	-0.283143	0.467452	0.445317	0.336971	0.407136	-0.368729	-0.367528	0.331076
KEGG_STEROID_HORMONE_BIOSYNTHESIS	0.130447	0.173871	0.231106	-0.275209	-0.251305	0.21716	-0.367707	-0.23803	0.351288	-0.15963	0.22821	-0.323796	0.162828	-0.191967	-0.233803	-0.161469	-0.219696	-0.232232	0.28429	0.302194	0.456759	-0.284204	0.228435	0.38765	-0.356253	0.279304	-0.313794	-0.174036	-0.182122	-0.229175	0.2971	0.181727	0.249665	-0.201317	-0.24703	-0.162072	-0.204681	-0.240956	-0.197934	-0.205921	-0.308331	-0.268744	0.247726	0.388375	-0.361883	0.329804	-0.220067	0.185816	0.308623
KEGG_OXIDATIVE_PHOSPHORYLATION	0.33674	-0.225506	-0.205672	0.325149	0.316964	-0.30216	0.197412	-0.210618	0.311008	0.298814	0.437813	-0.292499	-0.157124	-0.337765	-0.336191	0.426594	-0.154821	0.402306	0.415282	0.36322	-0.269587	-0.277482	-0.559398	0.481593	-0.126288	0.199128	0.277076	-0.497751	-0.362163	0.301961	0.318433	0.408666	-0.541615	-0.203938	-0.319666	-0.474594	-0.259746	-0.225961	-0.401052	0.435367	-0.500282	-0.480775	0.434412	-0.227564	-0.520481	-0.465207	-0.189786	0.226005	0.563989
KEGG_PURINE_METABOLISM	0.242655	-0.188477	0.210812	0.200218	-0.174152	0.163833	-0.137858	-0.187583	-0.153858	0.228801	-0.191187	-0.125482	0.14755	0.194353	-0.273221	-0.209033	-0.226473	0.242482	0.193942	0.293418	-0.152873	-0.277411	-0.343039	0.141294	0.229869	-0.157444	0.188028	-0.202403	-0.269118	0.246078	-0.153416	0.266769	-0.22882	-0.161153	-0.253262	0.193089	-0.214944	-0.239969	-0.159928	0.203779	-0.313455	0.169391	0.224972	-0.182674	-0.340225	-0.219259	0.256535	0.202162	0.236549
KEGG_PYRIMIDINE_METABOLISM	0.397892	-0.286552	-0.23692	0.180598	0.237641	0.177861	0.201154	-0.166809	0.208721	0.317462	-0.255841	-0.184268	0.175357	0.341534	-0.159424	-0.228532	-0.225082	0.2255	0.178263	0.323027	-0.189801	-0.317911	-0.538173	0.226174	0.333818	-0.150637	0.261828	-0.324293	-0.406032	0.383772	0.162171	0.372275	-0.362067	-0.263	-0.269584	-0.217172	-0.335666	-0.222135	0.209496	0.302519	-0.474554	0.243471	0.140637	-0.284329	-0.47103	-0.381311	0.306449	0.175663	0.315631
KEGG_ALANINE_ASPARTATE_AND_GLUTAMATE_METABOLISM	-0.217263	-0.126328	-0.225245	0.320902	0.40563	-0.184242	0.199153	-0.337226	-0.191392	0.177908	-0.188386	-0.255033	-0.350752	0.28942	-0.177034	-0.243349	0.28783	0.294336	-0.257102	0.28105	-0.164296	-0.342341	-0.321752	0.239925	-0.217952	0.130998	-0.151409	-0.25102	-0.277752	0.1959	0.176713	-0.215042	-0.246508	-0.345751	-0.226936	0.269006	0.252293	-0.147665	0.181216	0.365438	-0.30208	-0.168689	0.24952	-0.142032	-0.33846	-0.311079	0.235536	0.329526	0.297586
KEGG_GLYCINE_SERINE_AND_THREONINE_METABOLISM	-0.152926	-0.264649	0.185675	0.267587	-0.240722	-0.194373	0.205891	-0.200382	0.300742	0.273933	0.348769	-0.372034	-0.208008	0.196151	-0.279687	-0.283385	0.286585	0.276976	0.324158	0.244051	0.241319	-0.274707	0.238335	0.352632	0.280808	0.239464	-0.308577	-0.245996	0.391204	-0.228213	-0.409537	-0.270099	-0.224871	-0.415073	0.342108	-0.292676	0.348095	-0.29334	-0.206876	0.332973	-0.272918	0.403429	0.241718	0.274344	-0.324953	-0.325049	-0.268066	0.283042	0.278406
KEGG_CYSTEINE_AND_METHIONINE_METABOLISM	-0.253677	0.219709	-0.358532	-0.163286	0.349816	0.24026	-0.30266	-0.311256	0.187372	0.21077	0.15114	-0.44354	-0.36037	0.310211	0.310265	-0.288911	-0.337679	0.357899	0.333084	0.316276	-0.157634	-0.283078	-0.274111	-0.219257	0.462985	0.287914	-0.294701	0.192845	-0.393861	0.453778	-0.288435	-0.238188	-0.357653	-0.341012	0.307053	0.498338	-0.283048	-0.308155	-0.291187	0.262644	-0.506211	0.301974	-0.24676	-0.363543	-0.349564	-0.207694	0.279171	0.283738	0.349585
KEGG_VALINE_LEUCINE_AND_ISOLEUCINE_DEGRADATION	-0.402507	-0.288251	0.265628	0.573154	0.38714	-0.160138	-0.388882	-0.352643	-0.349029	0.215197	0.364821	-0.318072	-0.160698	-0.433025	-0.237747	-0.37556	-0.136565	0.362083	-0.296447	0.246703	0.242931	-0.232119	-0.371905	0.214695	-0.20814	-0.171142	0.207405	-0.244001	0.301189	0.174343	-0.192768	0.369704	0.203316	-0.237921	-0.419471	-0.267461	-0.281193	0.172663	-0.173912	0.240604	-0.373276	-0.235291	0.263561	0.260347	-0.302965	0.214447	0.202063	0.336342	0.451675
KEGG_VALINE_LEUCINE_AND_ISOLEUCINE_BIOSYNTHESIS	0.371585	-0.599553	0.273097	0.724055	-0.220822	-0.371967	0.402478	0.230106	-0.592604	0.497459	-0.423004	0.398161	-0.572031	-0.269646	0.422412	-0.52498	0.20447	0.435877	-0.497903	0.528669	0.190733	0.661028	-0.558984	-0.481826	0.377335	-0.259462	0.562885	-0.39448	-0.441284	0.210747	0.288674	0.485951	-0.584237	-0.310102	-0.642263	0.398116	-0.398793	0.320786	0.293218	0.39951	-0.365775	0.239335	0.382975	-0.419029	-0.574975	-0.45065	-0.375111	0.401046	0.497553
KEGG_LYSINE_DEGRADATION	-0.290802	-0.230839	0.210516	0.400511	0.231553	0.178613	0.259522	-0.375814	-0.274253	0.151125	0.195292	-0.293383	-0.250727	-0.26567	0.23248	-0.468002	-0.398659	0.389958	-0.256257	0.27152	-0.184494	0.23394	-0.300413	-0.159084	0.237573	0.172528	0.206426	-0.263105	0.177771	0.297169	-0.25838	0.427567	-0.285474	-0.360146	-0.377465	-0.241697	-0.408724	0.32116	-0.209769	0.231678	-0.364037	0.291757	-0.146794	-0.222264	-0.283095	0.229886	0.249027	0.258867	0.186019
KEGG_ARGININE_AND_PROLINE_METABOLISM	-0.146193	-0.236968	0.288352	0.205819	0.185222	-0.280314	-0.210182	-0.39152	-0.223838	-0.221672	0.268744	-0.235693	-0.334363	0.249178	0.182549	-0.287012	-0.269996	0.383407	-0.210531	0.242124	-0.254567	-0.275224	-0.218485	0.248084	-0.212526	-0.174514	0.247335	-0.191607	-0.230177	0.178097	-0.396844	0.224879	-0.298253	-0.249502	-0.200777	0.19615	-0.184274	-0.150989	-0.191798	0.281092	-0.179295	0.20031	0.344623	0.15859	-0.254975	0.157139	0.177914	0.201423	0.39032
KEGG_HISTIDINE_METABOLISM	-0.226861	-0.186095	0.254091	0.332793	-0.32914	-0.210989	-0.308093	-0.226036	0.341724	0.167976	0.393829	-0.308059	0.281743	0.318153	-0.272578	-0.39727	-0.208123	0.265936	0.30169	0.173715	0.227865	-0.460234	0.250424	0.389626	-0.355036	-0.278049	-0.395189	0.262908	0.179535	-0.266712	0.297091	0.23192	-0.253124	-0.334375	-0.141625	-0.293479	-0.316008	0.305245	0.31898	-0.244907	-0.250457	-0.213628	-0.213456	0.293255	-0.327085	-0.227372	-0.200442	0.295913	0.381766
KEGG_TYROSINE_METABOLISM	0.192139	0.222299	0.281111	0.214929	-0.307734	-0.340493	-0.29993	-0.153316	0.339883	-0.23132	0.462354	-0.41783	0.212115	-0.175124	-0.374945	-0.354565	0.272631	0.295722	0.375558	0.324241	0.376858	-0.346281	0.242047	0.310895	-0.413932	-0.172564	-0.350841	-0.222861	0.28679	-0.325917	-0.241081	-0.365127	0.194091	-0.268598	0.24299	0.1765	0.299897	-0.211547	-0.201059	-0.226515	-0.301711	-0.232349	0.433633	0.491573	-0.284255	-0.294308	-0.358517	0.215772	0.299466
KEGG_PHENYLALANINE_METABOLISM	-0.212644	0.205203	-0.284275	-0.333222	-0.349586	-0.367507	0.245798	-0.359078	0.559049	0.237291	0.451789	-0.46442	-0.253525	0.22938	0.252297	-0.343183	0.27892	0.525563	0.473137	0.33586	0.430936	-0.477102	0.364753	0.402467	-0.194329	0.22521	-0.323438	-0.257192	-0.303684	-0.165408	-0.312723	-0.378285	-0.33953	-0.444575	0.183978	-0.212563	0.223934	-0.264761	-0.461363	0.320387	-0.55111	0.210873	-0.248512	0.437017	-0.215726	-0.430693	-0.398001	0.292652	0.227308
KEGG_TRYPTOPHAN_METABOLISM	0.200947	-0.267052	0.371347	0.253311	0.20137	0.11983	-0.326833	-0.31474	0.152958	0.268065	0.17867	-0.272785	0.266062	0.25129	0.212224	-0.231965	-0.310258	0.445656	-0.156248	0.181403	0.258869	-0.217168	0.144162	0.213446	0.209386	0.280708	-0.246243	-0.189806	0.2245	0.309302	0.25852	0.308602	-0.224579	-0.404647	0.231029	0.223729	-0.272463	0.168163	-0.291381	-0.227991	-0.239126	0.357841	0.28483	0.201237	-0.198652	-0.257829	0.309909	-0.25636	0.313166
KEGG_BETA_ALANINE_METABOLISM	-0.176048	-0.287975	0.367755	0.537121	0.224964	-0.25186	-0.525311	-0.335923	0.181254	-0.214936	0.274701	0.210963	0.20767	-0.294649	-0.240449	-0.174208	-0.358142	0.417842	0.206406	0.306603	-0.327303	-0.265531	-0.253207	0.378753	-0.166773	0.223735	-0.27516	0.17225	0.215022	0.253433	-0.37263	0.415276	-0.221084	-0.543059	0.253195	0.208825	-0.310883	0.310664	-0.363198	-0.219497	0.204643	0.266077	0.329288	0.310589	-0.255815	0.214685	0.238184	-0.279422	0.343241
KEGG_TAURINE_AND_HYPOTAURINE_METABOLISM	-0.393839	-0.542667	0.402769	0.204233	0.359246	-0.354963	-0.307743	-0.366953	0.524883	0.291121	0.446293	-0.566406	-0.28826	-0.484943	0.472928	-0.233286	0.691262	0.190622	-0.215198	-0.64003	-0.451651	-0.312596	0.394521	0.369837	-0.351592	0.375579	-0.192345	-0.320436	0.338352	0.289153	-0.355573	-0.408086	0.319403	0.286455	0.404484	-0.174449	0.477986	0.328291	-0.648907	-0.273822	-0.259433	-0.319009	0.350327	0.590287	0.309573	0.233331	-0.344901	0.279324	-0.495153
KEGG_SELENOAMINO_ACID_METABOLISM	-0.392753	0.245625	0.205412	0.447487	0.457609	0.271236	-0.264306	-0.40946	0.422381	0.24477	0.1881	-0.480615	-0.259293	0.241667	-0.230535	-0.397947	0.272125	0.303896	0.245331	0.264476	-0.327708	-0.267588	-0.410389	-0.173001	0.241429	-0.215086	-0.269671	0.228898	0.179779	0.412139	0.258393	0.315459	0.282339	0.252922	-0.310049	-0.328573	-0.305371	0.286861	-0.335145	0.345804	-0.391963	-0.219955	-0.206498	0.244222	-0.397777	-0.292975	0.245153	0.467873	0.547828
KEGG_GLUTATHIONE_METABOLISM	0.233661	0.186722	0.225133	0.262468	0.308958	-0.313026	-0.287247	-0.214697	0.346232	0.186067	0.41086	-0.261363	0.219117	-0.193904	0.225316	-0.166873	-0.332947	0.272117	0.478745	0.225808	-0.232598	-0.309608	-0.311154	0.421485	0.186955	-0.197023	0.266525	-0.23039	-0.23636	0.225393	-0.240735	-0.190118	-0.210757	-0.229634	0.189578	0.149307	-0.201248	-0.260709	-0.318794	-0.187352	-0.22524	-0.153743	0.313936	0.209917	-0.442771	0.176642	0.412953	-0.215834	0.317597
KEGG_STARCH_AND_SUCROSE_METABOLISM	0.176815	0.3919	-0.237587	-0.164242	0.273912	-0.303781	0.215485	-0.410361	-0.30245	0.242779	0.193972	0.307558	-0.379649	0.359784	0.231572	-0.369625	-0.241687	0.278959	0.185285	0.246445	0.292241	0.171627	0.230716	0.225092	0.144924	-0.245357	-0.197617	0.233187	-0.321513	-0.318586	0.200747	-0.260083	-0.228751	-0.299391	0.232117	0.324945	0.22948	-0.380841	-0.241805	0.319472	-0.192448	-0.184071	-0.190725	-0.26045	-0.309067	0.407186	-0.226836	0.300743	0.308128
KEGG_N_GLYCAN_BIOSYNTHESIS	0.275366	0.314707	0.375073	0.210253	-0.296265	-0.366051	-0.247247	-0.172984	-0.401808	0.358573	-0.400911	0.393992	0.193176	-0.288831	-0.238205	-0.237532	-0.202992	-0.22832	-0.310189	-0.199181	0.408009	-0.239002	-0.40156	0.353486	-0.174806	0.307727	0.444084	-0.269548	-0.29799	-0.353436	0.161429	-0.215369	-0.236705	0.469717	-0.342889	-0.193503	-0.323167	0.168237	0.222714	0.28804	-0.298701	-0.299143	0.176804	-0.35868	-0.137226	0.34754	0.248393	-0.142308	0.406201
KEGG_OTHER_GLYCAN_DEGRADATION	0.307559	-0.163135	0.172688	-0.166612	0.513294	0.286311	-0.345547	-0.351436	0.22533	0.303096	-0.348744	0.362223	-0.35717	-0.307997	-0.252802	-0.377072	0.520701	0.434348	-0.273367	-0.292997	0.492554	-0.235736	0.516519	0.487981	-0.206095	0.265166	0.511333	-0.284598	0.35209	-0.423288	0.533711	-0.247411	-0.280611	0.325482	-0.28923	0.35589	0.444662	0.28968	-0.297514	-0.337732	0.251507	-0.298828	-0.213647	-0.399736	0.254932	0.526074	-0.160627	-0.316201	0.455707
KEGG_O_GLYCAN_BIOSYNTHESIS	0.212895	0.427489	0.22955	-0.380307	-0.262925	0.244776	-0.302295	-0.183826	-0.443256	-0.511365	-0.297055	0.418194	0.251977	-0.157693	0.25885	-0.355658	0.215819	0.359325	0.447984	-0.240525	0.330808	0.315243	0.226671	-0.285074	-0.313966	0.327285	-0.312387	0.313874	0.238575	-0.204694	-0.271835	-0.328219	-0.325745	0.419477	0.309355	0.465936	0.224521	-0.280738	0.286278	-0.228252	0.457069	-0.359261	0.255078	-0.387984	0.424974	0.48839	-0.137987	-0.272607	0.289516
KEGG_AMINO_SUGAR_AND_NUCLEOTIDE_SUGAR_METABOLISM	0.452715	0.300519	-0.216024	-0.187193	0.223378	-0.385395	-0.289566	-0.204248	-0.375074	0.424392	-0.310439	0.268153	-0.163975	0.414627	0.211829	-0.223781	-0.236996	0.210821	-0.152413	0.227313	0.28995	-0.209903	-0.270286	0.226895	0.175454	-0.186997	0.394484	-0.162429	-0.493847	-0.223633	-0.195945	-0.180285	-0.379028	0.200132	-0.228948	0.216856	0.320401	-0.216845	0.169051	0.18186	-0.228495	-0.360085	0.30956	-0.421794	-0.52603	0.220203	0.232255	-0.197565	0.326286
KEGG_GLYCOSAMINOGLYCAN_DEGRADATION	0.385312	0.409634	0.483773	-0.304333	0.115988	-0.334448	0.247918	0.206467	0.270321	-0.299177	-0.316255	-0.334209	0.35075	0.427786	0.197668	0.26982	0.242378	0.310023	-0.249638	-0.217706	-0.210284	0.318496	0.575023	-0.320411	-0.263563	0.355636	0.305606	0.46898	0.267704	-0.590524	0.451832	-0.348432	0.177031	0.253461	0.283885	0.268499	0.365792	0.248387	-0.280441	0.422801	0.423937	-0.388844	0.203604	0.294817	0.31237	0.493354	0.169684	-0.452822	0.259196
KEGG_GLYCOSAMINOGLYCAN_BIOSYNTHESIS_CHONDROITIN_SULFATE	0.563148	-0.30234	0.5316	-0.314406	-0.21423	-0.378267	0.296386	0.316201	-0.261949	-0.495901	0.386302	0.491203	0.409454	0.440943	0.373634	0.34171	0.400884	-0.236525	-0.401469	-0.233159	-0.226317	-0.238686	0.588495	-0.271161	-0.255287	-0.260771	0.354675	0.36087	-0.134905	-0.264186	0.321645	-0.498684	-0.307644	0.187155	0.249381	0.264808	0.53443	0.40027	-0.235685	-0.38835	0.652571	-0.529049	0.433823	0.288789	0.410194	0.555524	0.247565	-0.432168	-0.436993
KEGG_GLYCOSAMINOGLYCAN_BIOSYNTHESIS_KERATAN_SULFATE	0.408171	-0.320764	0.397804	-0.307401	0.214895	-0.354811	-0.383257	-0.294266	-0.372566	0.324662	0.256905	0.493308	-0.158033	0.408511	0.445645	0.25166	0.2509	0.317142	0.440734	-0.417143	0.40457	0.280688	0.30228	-0.373017	-0.412398	0.298014	0.230789	0.355857	-0.248969	-0.244792	-0.436175	-0.311868	-0.382287	0.224844	0.169024	0.415906	-0.236065	-0.318869	-0.467382	-0.26389	0.365405	0.230989	0.27309	-0.426661	0.322003	0.533972	0.292924	-0.366601	0.186406
KEGG_GLYCOSAMINOGLYCAN_BIOSYNTHESIS_HEPARAN_SULFATE	0.37684	0.303556	-0.196755	-0.336906	-0.169916	-0.377238	0.270472	-0.341174	-0.404121	-0.378559	0.375925	0.470353	0.204283	0.186365	-0.237504	0.187808	-0.409563	0.236562	-0.416486	-0.216602	0.260942	0.186938	0.346004	-0.409847	-0.227908	0.344969	0.264805	0.275139	-0.164443	-0.221939	0.299267	-0.412863	-0.297081	0.242976	0.274618	0.263424	0.353296	0.259624	0.158117	-0.452312	0.426393	-0.230141	0.23765	-0.211454	0.320413	0.44926	0.239339	-0.232626	0.31579
KEGG_GLYCEROLIPID_METABOLISM	0.169598	-0.214195	0.272025	-0.281493	-0.257605	-0.185617	-0.362059	0.216591	-0.180002	-0.190727	0.204097	0.279426	0.153361	-0.191067	-0.256532	-0.262819	0.361513	0.25362	0.240667	0.133246	0.20483	0.304464	0.256373	0.270997	0.113399	-0.269914	-0.232936	0.167068	-0.125978	-0.225414	-0.26924	-0.367078	-0.223313	-0.197214	0.249919	-0.155053	0.205738	-0.263822	-0.258823	0.23078	0.229109	0.284232	0.323266	-0.191263	-0.179266	0.189634	-0.156341	-0.221718	-0.157215
KEGG_INOSITOL_PHOSPHATE_METABOLISM	-0.331205	0.238174	-0.276942	-0.379482	0.28205	0.301351	-0.309625	-0.219319	-0.256631	-0.193095	-0.216226	0.177803	-0.342996	0.246052	-0.214764	-0.332854	0.285553	0.183952	-0.248697	-0.295877	0.195528	0.285307	0.186081	-0.257928	-0.244476	0.246773	-0.191306	-0.182913	-0.217061	-0.317842	0.168127	-0.234528	0.278997	0.271336	0.247246	0.247535	0.233857	0.299182	0.216682	0.231198	-0.172727	0.344162	-0.202286	-0.161194	0.315191	0.200163	0.199842	0.252024	-0.251851
KEGG_GLYCOSYLPHOSPHATIDYLINOSITOL_GPI_ANCHOR_BIOSYNTHESIS	-0.315542	0.281228	0.336326	0.230624	0.222582	0.272478	0.309021	-0.323144	0.226342	0.360706	-0.214715	-0.248499	0.309205	-0.618032	-0.335796	-0.189558	0.292622	0.27127	-0.46005	-0.262967	0.393444	0.258625	-0.472195	0.341104	-0.398097	0.30746	0.330067	-0.230136	-0.19596	-0.397285	0.333067	-0.192282	0.242898	0.491244	0.199789	-0.305406	-0.494883	0.221155	0.479731	0.382812	-0.426454	-0.355257	-0.376619	-0.300782	0.246581	0.362276	-0.492984	0.479332	0.534584
KEGG_GLYCEROPHOSPHOLIPID_METABOLISM	0.170688	0.17746	-0.17133	0.184509	-0.168614	0.149182	-0.279303	-0.166594	0.162918	-0.187638	0.238503	0.196681	-0.291829	0.182584	-0.232417	-0.210135	0.279826	0.224899	0.19797	0.126358	0.196693	0.213896	0.22796	0.251227	0.154626	0.230592	0.201503	0.185861	0.179464	-0.172607	0.216375	-0.278412	0.248193	0.309083	0.213879	-0.157968	0.182652	-0.197948	-0.290977	0.218937	0.185548	-0.187226	-0.234651	0.260077	0.177315	-0.175332	-0.166583	-0.248649	-0.200895
KEGG_ETHER_LIPID_METABOLISM	0.288712	-0.174227	0.193832	-0.250898	-0.14493	0.320984	-0.283642	-0.298295	-0.322324	0.286042	0.341515	-0.173958	-0.367552	0.283815	-0.176208	-0.285922	0.272101	0.331281	0.351921	-0.194886	-0.349672	-0.28837	0.342873	0.210867	0.22976	-0.305021	-0.281213	0.223711	0.391871	-0.234986	-0.228282	-0.360065	0.266611	-0.18926	-0.183164	0.270784	0.3749	0.223421	-0.38093	0.255347	0.285895	-0.296323	-0.179008	0.265493	-0.185372	0.212597	0.242429	-0.390317	-0.238194
KEGG_ARACHIDONIC_ACID_METABOLISM	0.252177	-0.341203	0.261717	0.181299	-0.248485	0.20399	-0.289921	0.238068	0.275116	0.385016	0.478953	-0.332645	0.202493	0.178494	-0.290344	-0.173026	0.322479	-0.210577	0.299041	0.162495	0.249623	-0.310995	0.479573	0.411904	-0.152519	-0.156214	-0.214325	-0.23363	0.384221	-0.169012	-0.243294	-0.295426	-0.176308	-0.280068	0.293589	0.30544	0.362264	-0.116301	-0.280021	0.255729	0.389477	-0.235229	0.272607	0.340976	0.21142	-0.171114	0.260048	-0.31166	0.164338
KEGG_LINOLEIC_ACID_METABOLISM	0.197968	0.24871	-0.294304	0.20748	0.166294	0.327828	-0.246742	-0.326652	0.336754	0.343677	0.420568	-0.325327	-0.312208	-0.194391	-0.291536	-0.278683	0.344678	0.198375	0.395603	0.161001	0.525428	0.185495	0.37058	0.55924	0.145768	0.207677	-0.215985	-0.176082	0.418638	-0.205575	-0.231457	0.346424	-0.185179	-0.143735	0.227427	0.199653	0.32553	-0.195814	-0.312946	0.216957	-0.224889	0.159561	-0.259658	-0.257158	0.141648	-0.260885	0.247383	0.206403	0.132628
KEGG_ALPHA_LINOLENIC_ACID_METABOLISM	-0.22328	0.306492	0.251437	0.23035	-0.154335	0.42157	-0.368823	-0.398446	-0.165905	0.429768	0.347178	-0.233822	-0.45171	0.380138	-0.33359	0.214169	-0.304181	0.309098	0.42034	-0.233315	0.277712	-0.253115	0.237345	0.3647	-0.334961	-0.321779	-0.383833	-0.206984	0.409278	-0.280775	-0.348087	-0.335208	0.304662	0.252758	-0.335482	0.318595	0.356673	0.176953	-0.436367	0.307682	0.339924	-0.177771	0.386775	-0.26285	-0.277171	0.177327	0.136727	-0.376649	-0.230195
KEGG_SPHINGOLIPID_METABOLISM	-0.219363	0.406674	0.378201	-0.361693	0.181526	-0.188443	0.258056	-0.23758	-0.383932	0.188595	-0.259269	0.230205	0.180394	-0.203562	-0.256	0.0951889	0.263974	-0.314974	-0.287426	-0.226501	0.348786	0.259557	0.169938	-0.231945	-0.219665	0.367176	0.291093	0.379213	0.246767	-0.297549	0.295745	-0.228709	-0.237772	0.300886	0.186225	0.276056	0.210855	0.258347	0.343892	0.239224	0.362118	0.292539	-0.15601	-0.35163	0.439259	0.436101	-0.332268	-0.198353	0.361611
KEGG_GLYCOSPHINGOLIPID_BIOSYNTHESIS_LACTO_AND_NEOLACTO_SERIES	0.37474	0.333637	0.241152	-0.325257	0.336503	-0.208646	-0.362271	-0.226657	-0.389515	-0.330735	-0.240197	0.23717	-0.240237	0.453323	0.477364	-0.262545	-0.185269	0.508403	0.466159	-0.510584	0.432881	-0.349811	0.2226	-0.406457	0.280962	-0.24384	-0.237641	-0.354072	0.243744	0.439573	-0.440061	-0.359328	-0.220363	-0.302603	-0.163764	0.174384	0.125082	-0.221153	-0.241852	-0.327567	0.306177	0.180118	-0.165605	-0.375398	0.351816	0.221028	0.374782	-0.513098	-0.403392
KEGG_GLYCOSPHINGOLIPID_BIOSYNTHESIS_GLOBO_SERIES	0.302407	-0.287466	0.419184	-0.5492	-0.245322	-0.460365	-0.260593	-0.274219	-0.449166	-0.264831	-0.409677	0.338694	0.282789	0.380958	0.224026	-0.341656	0.276172	0.427365	0.331032	-0.259271	-0.327751	-0.200619	0.46587	-0.379636	-0.430879	-0.209581	0.433871	0.384008	0.149288	-0.416465	0.270625	-0.471393	-0.380532	0.259637	-0.277555	0.435389	-0.290911	-0.272754	0.334252	0.396041	0.291331	-0.597127	0.257303	-0.527566	0.398045	0.31218	0.230301	-0.472967	0.333137
KEGG_GLYCOSPHINGOLIPID_BIOSYNTHESIS_GANGLIO_SERIES	0.186355	-0.255291	0.475432	-0.551795	-0.342767	-0.432604	-0.293891	0.305311	0.196552	0.265062	-0.310724	0.588329	0.155674	0.416608	-0.220991	0.405561	-0.343911	0.340955	-0.363955	-0.456116	0.346164	0.318038	0.475869	-0.342186	-0.277529	0.408563	0.516761	0.263828	-0.268229	0.273752	0.280247	-0.390269	-0.285756	0.545841	0.40306	0.305864	-0.225401	-0.308866	-0.322781	-0.320728	0.318367	-0.279425	-0.297475	-0.290144	0.391649	0.509146	0.31488	-0.380769	0.247171
KEGG_PYRUVATE_METABOLISM	0.191309	-0.312944	-0.280637	0.394441	0.325241	0.174798	-0.297811	-0.255229	-0.309131	0.22349	0.194879	-0.356259	-0.265239	0.174845	0.161792	-0.244004	0.229608	0.385725	-0.212437	0.241472	-0.309034	0.210465	-0.375178	0.25163	0.250761	0.307464	0.277761	-0.318888	-0.330354	0.284663	-0.189191	0.234007	-0.360001	-0.302992	0.20295	0.247674	-0.297172	0.260716	-0.198963	0.40601	-0.468727	-0.235507	0.206343	-0.372895	-0.466801	-0.453753	0.294631	0.262922	0.34082
KEGG_GLYOXYLATE_AND_DICARBOXYLATE_METABOLISM	0.382315	-0.405682	-0.206727	0.259749	0.460042	-0.463212	-0.238649	-0.332314	-0.221686	0.506026	0.342688	0.353877	-0.32161	0.330953	-0.200277	-0.350939	-0.503546	0.454452	0.364452	0.389394	-0.262356	-0.465201	-0.532128	0.357787	0.353749	-0.268262	0.269819	-0.535027	-0.351467	0.188524	-0.45454	-0.16298	-0.486958	-0.327469	0.271652	-0.232743	-0.189136	-0.404336	-0.332181	0.566953	-0.600262	-0.252678	0.535007	-0.313028	-0.572289	-0.375401	0.393454	-0.172445	0.593663
KEGG_PROPANOATE_METABOLISM	-0.381116	-0.185402	0.223567	0.564534	0.384933	0.227184	-0.501453	-0.375652	-0.303376	0.217733	0.317469	-0.27883	-0.28161	-0.502272	-0.260942	-0.372152	-0.208006	0.402337	-0.321765	0.264672	-0.26762	-0.262572	-0.424372	-0.191302	-0.214358	-0.166385	-0.226445	-0.183172	-0.254119	0.22811	-0.305794	0.363041	-0.238163	-0.236033	-0.300962	-0.163034	-0.450018	-0.245683	-0.243615	0.224161	-0.387887	-0.312038	-0.219131	-0.27973	-0.370945	0.247172	0.238272	0.3603	0.453806
KEGG_BUTANOATE_METABOLISM	-0.223564	-0.330958	0.304495	0.554132	0.247864	0.216104	-0.300963	-0.427622	-0.174573	-0.187874	0.382943	-0.302851	0.24397	-0.40456	-0.24302	-0.292695	0.210838	0.348713	-0.216263	0.25375	0.243835	-0.218092	-0.410128	0.393148	-0.203134	-0.235091	-0.341185	-0.327865	0.288458	0.1949	-0.174725	0.402651	0.201937	-0.420934	-0.319354	-0.387091	-0.279357	0.332781	-0.217992	0.316139	-0.309487	-0.202647	-0.185678	-0.207346	-0.470973	-0.199476	-0.233692	0.284283	0.42109
KEGG_ONE_CARBON_POOL_BY_FOLATE	0.298886	0.20771	-0.422422	-0.409778	0.453008	-0.282243	-0.239602	-0.484659	0.27113	0.288667	-0.264945	-0.423857	-0.434199	0.398488	-0.268259	-0.526384	-0.284559	0.466888	0.322627	0.324634	-0.245517	-0.429847	-0.422107	0.361751	0.365119	-0.424592	-0.328958	-0.389913	-0.502374	0.353783	-0.249915	-0.273248	-0.405565	-0.368817	0.277787	0.269934	-0.41778	-0.29719	0.213385	0.210976	-0.635608	0.373651	-0.239619	-0.253202	-0.566743	-0.469873	0.4123	0.199843	0.247451
KEGG_RIBOFLAVIN_METABOLISM	-0.27985	0.475429	0.244259	0.279924	0.376378	0.400362	-0.21587	0.221523	-0.31167	-0.252493	0.218599	0.269221	0.277316	-0.293709	-0.150214	-0.265364	0.358213	-0.407283	0.247858	0.350759	0.464348	0.381813	-0.310349	0.253509	0.507708	-0.242732	0.299096	0.418401	-0.337598	0.304889	0.30219	-0.277867	0.314659	0.427309	-0.26649	0.229525	-0.435665	-0.328485	0.349222	-0.269435	-0.349925	-0.30494	-0.338034	-0.447251	-0.381704	0.410065	0.288222	0.179457	0.414704
KEGG_NICOTINATE_AND_NICOTINAMIDE_METABOLISM	-0.278034	0.253885	0.175033	-0.356356	-0.195935	-0.246492	0.145082	-0.171804	-0.228658	0.325201	0.215928	-0.286709	0.227603	0.228347	0.291789	-0.267959	0.239856	0.345505	0.378628	0.359925	-0.228348	-0.195839	0.361157	-0.311755	-0.242227	-0.283806	0.222444	0.348581	0.344325	-0.428669	-0.158786	-0.279547	0.28967	-0.26566	-0.195348	0.223967	0.185223	-0.206828	0.200669	0.238997	0.269821	0.202342	0.229663	0.488221	-0.252162	0.302222	0.218309	-0.369896	0.326463
KEGG_PANTOTHENATE_AND_COA_BIOSYNTHESIS	0.235483	0.342705	0.364318	-0.311042	0.261095	-0.268224	-0.393813	0.2777	-0.354596	0.335095	-0.257416	0.348127	0.285085	0.25838	0.356116	-0.296563	-0.45251	-0.419967	0.395342	0.352494	0.335943	0.22187	0.257952	0.250515	0.42664	0.235044	-0.359648	0.297462	0.325994	0.240583	0.283396	0.325969	0.407673	-0.395504	-0.225099	0.479061	0.285956	-0.178704	-0.227938	0.328798	0.299277	0.399509	-0.252524	0.308555	-0.314746	0.393931	0.231698	0.339106	0.427934
KEGG_FOLATE_BIOSYNTHESIS	0.573121	-0.540015	0.244603	0.272554	0.41045	-0.287929	0.304541	0.205295	0.533865	-0.278158	0.273278	0.319392	0.206867	0.329511	0.314977	0.38854	0.332978	0.436489	0.480729	0.338386	0.352242	0.263851	-0.453563	0.41741	0.285837	0.479133	-0.377199	-0.358633	-0.3034	0.238949	-0.25503	0.553445	-0.570215	0.431128	-0.283856	-0.281766	-0.466338	-0.63584	-0.210294	0.583789	-0.531298	-0.330885	0.387626	-0.364578	-0.495012	-0.379687	0.654067	0.342464	0.413567
KEGG_RETINOL_METABOLISM	0.208596	-0.165764	0.275441	-0.211593	-0.206369	-0.161156	-0.3815	-0.239138	0.130898	-0.206093	0.252691	-0.339124	-0.171529	-0.301289	-0.387709	0.176472	0.32058	-0.168592	0.327399	-0.136891	0.318384	-0.179635	0.332736	0.34889	-0.192663	0.26583	-0.290053	0.193983	0.374832	-0.289244	-0.284811	0.259759	0.280079	0.220333	0.275915	0.265632	0.226114	-0.22059	-0.172161	-0.216073	-0.335326	-0.280583	0.371454	0.321596	-0.237086	-0.242488	-0.258283	0.259434	0.265746
KEGG_PORPHYRIN_AND_CHLOROPHYLL_METABOLISM	0.261644	-0.282621	-0.323093	0.601691	-0.255914	-0.396062	-0.278993	-0.179486	-0.23847	0.25664	0.196132	0.343819	0.214199	-0.38664	-0.224468	-0.278851	-0.313766	-0.224426	0.209985	0.361799	0.360473	-0.279779	-0.28328	0.429624	0.220976	0.36448	0.243212	-0.381183	-0.254745	-0.259774	0.457235	-0.130357	-0.467967	-0.14908	-0.417193	-0.28404	-0.244873	0.367146	-0.201508	0.47467	-0.206326	-0.256037	0.39219	-0.288378	-0.450638	-0.240244	-0.271184	0.195885	0.58058
KEGG_TERPENOID_BACKBONE_BIOSYNTHESIS	0.247084	-0.318212	-0.368378	-0.310768	0.482991	-0.270991	0.357202	-0.413009	-0.389954	0.356304	0.222515	-0.274828	-0.148953	-0.31881	-0.223346	-0.482615	-0.152645	0.343126	-0.335388	0.437932	0.513213	-0.332653	-0.640739	-0.23163	-0.298492	0.359859	-0.291322	-0.465225	-0.372124	0.284546	-0.453809	0.274572	-0.407967	0.246952	-0.287822	-0.506162	-0.353079	-0.3057	0.336923	0.347578	-0.455491	-0.24642	-0.316254	-0.710921	-0.507172	-0.342176	-0.303378	-0.315313	0.375432
KEGG_LIMONENE_AND_PINENE_DEGRADATION	-0.285853	-0.389049	0.366678	0.742969	0.290458	0.27827	-0.733026	-0.642413	0.202505	-0.28427	0.253182	0.482211	-0.344122	-0.469371	0.308558	-0.463727	-0.530423	0.556462	0.372143	0.423338	-0.463958	0.253634	-0.60521	0.410566	0.426747	0.205814	-0.391175	-0.429032	-0.317927	0.338849	-0.387337	0.584326	-0.471622	-0.39613	-0.474846	-0.295866	-0.596865	0.261021	0.289921	-0.325	-0.45633	0.329951	0.424419	-0.367712	-0.522175	0.442217	0.256172	0.228417	0.613557
KEGG_NITROGEN_METABOLISM	-0.307054	0.216555	-0.295072	0.29492	-0.25702	-0.185472	-0.319337	-0.279924	-0.402171	-0.291011	0.380659	-0.35544	-0.40366	-0.183872	-0.369766	-0.495617	0.345357	0.313329	-0.237855	0.216016	-0.21414	-0.313316	0.335242	0.356361	-0.286005	0.164061	-0.238401	-0.142496	0.30097	0.247711	0.231849	-0.216501	0.416674	-0.223561	-0.179083	-0.150321	0.262278	-0.260189	0.279493	-0.252167	-0.216211	-0.317845	-0.419759	0.298336	-0.270005	-0.205468	-0.288372	0.461165	0.320838
KEGG_SULFUR_METABOLISM	0.434546	0.348785	0.325669	0.529722	-0.174144	0.286103	-0.387145	-0.272792	0.349762	-0.356974	-0.309494	0.376078	0.339508	0.415244	-0.280896	-0.301874	0.454404	0.246412	0.255358	0.316081	0.339807	0.267791	0.253289	0.349046	-0.313666	0.496029	0.560589	-0.279139	-0.3791	0.348276	0.51609	-0.492432	0.273907	0.276164	-0.331214	-0.340607	0.429524	0.444973	-0.445438	0.484297	0.337084	-0.339739	0.382895	-0.37131	-0.26952	0.494674	-0.267537	-0.329662	0.133392
KEGG_AMINOACYL_TRNA_BIOSYNTHESIS	0.195843	-0.500759	0.390731	0.553248	0.405089	-0.226607	0.280596	-0.419663	-0.213737	0.474353	0.20303	0.390425	-0.338576	-0.291003	-0.203457	-0.269507	-0.273591	0.654412	-0.318276	0.370614	0.26493	-0.365528	-0.611239	0.237601	0.491058	-0.451236	0.234511	-0.476894	-0.27862	0.528447	0.251139	0.48767	-0.28231	-0.225522	-0.542803	-0.294912	-0.462941	-0.327526	0.301449	-0.184374	-0.547465	0.244402	-0.380607	-0.189429	-0.533933	-0.609767	0.414617	0.545094	0.468882
KEGG_METABOLISM_OF_XENOBIOTICS_BY_CYTOCHROME_P450	-0.200877	-0.22029	0.223105	0.210172	-0.192136	-0.244488	-0.27362	-0.178681	0.274418	-0.291737	0.340401	-0.336663	0.201503	-0.326728	-0.281403	0.205648	0.199773	0.233884	0.459876	0.181829	0.263853	-0.323097	0.284952	0.533465	-0.281178	-0.159816	-0.29842	0.112209	0.300815	0.188058	0.207993	0.178916	0.271736	-0.157312	0.20194	-0.134203	0.18736	-0.198964	-0.134147	-0.170464	-0.257174	-0.291703	0.344048	0.297383	-0.212144	-0.265198	0.279935	-0.183561	0.196997
KEGG_DRUG_METABOLISM_CYTOCHROME_P450	-0.238511	0.161807	0.319137	0.171919	-0.305031	-0.286461	-0.2342	-0.147956	0.335392	-0.242319	0.462431	-0.394243	-0.247553	-0.393094	-0.289404	-0.147522	0.16634	0.257619	0.428556	0.228582	0.300733	-0.349373	0.264839	0.47629	-0.246014	-0.245416	-0.249829	0.105174	0.391332	-0.253827	-0.29018	-0.236281	0.353881	-0.20109	0.177192	0.133574	0.175285	-0.161686	-0.124962	-0.257408	-0.201167	-0.180151	0.272932	0.37991	-0.193472	-0.174023	0.177457	-0.235751	0.299339
KEGG_DRUG_METABOLISM_OTHER_ENZYMES	0.396825	-0.256721	0.188734	-0.198499	0.139072	-0.144278	0.210464	0.367451	0.164567	0.24557	0.353486	-0.20356	-0.26172	0.257552	0.220497	0.221796	-0.208813	0.117694	0.22597	0.262373	0.266236	-0.221718	-0.260785	0.361557	-0.21726	0.314394	0.283805	-0.244436	0.290831	-0.275633	0.283683	0.2702	-0.40453	-0.306912	-0.295842	-0.165669	0.267419	-0.240703	0.141709	0.441317	-0.21844	-0.191342	-0.175117	0.254462	-0.242216	-0.212662	-0.225926	0.197966	0.331709
KEGG_BIOSYNTHESIS_OF_UNSATURATED_FATTY_ACIDS	-0.320382	-0.316802	0.368349	-0.224381	0.492213	0.311424	-0.351239	-0.404855	0.376248	0.314913	-0.246111	0.452234	-0.335179	-0.309414	-0.325335	0.235665	-0.342424	-0.274809	0.239314	0.173623	-0.343002	0.295849	-0.626987	0.29478	-0.399866	-0.366601	0.429671	-0.479105	-0.47701	-0.293014	0.241096	0.317553	0.393288	0.241853	-0.251096	-0.274764	-0.50979	-0.217371	-0.430862	0.376784	-0.273854	-0.393194	0.501913	-0.339018	-0.586881	0.304097	0.210421	0.3492	0.425802
KEGG_ABC_TRANSPORTERS	-0.217859	0.205354	0.270219	0.250735	-0.309195	0.24345	-0.350716	0.311675	0.182858	-0.234879	-0.231708	-0.336139	-0.243486	-0.246863	-0.293424	-0.258093	0.23112	-0.278212	-0.285748	-0.259168	0.317037	0.28976	0.308915	0.223493	-0.2558	0.355413	-0.267461	0.184728	0.201824	-0.394626	0.288791	-0.403548	0.248495	0.260389	0.381265	0.249923	0.295395	0.221466	0.19971	0.192629	0.263774	0.196244	0.241643	0.2911	0.273389	0.338295	-0.312661	-0.202778	0.24325
KEGG_RIBOSOME	0.568461	-0.537428	0.686775	0.430675	0.172768	-0.615357	0.277454	0.165777	0.558075	-0.156734	0.794778	-0.193015	0.483696	-0.158351	-0.591395	0.472691	-0.618716	-0.208304	0.713234	0.656086	-0.457072	-0.84349	-0.474036	0.574423	0.239438	-0.508033	0.209064	-0.626339	0.568135	0.699836	-0.672449	0.730387	-0.603491	-0.541693	-0.430224	-0.160843	0.430081	-0.41335	-0.366159	-0.269866	-0.441965	-0.623986	0.529653	0.72839	-0.295135	-0.529612	0.423025	0.338091	0.478988
KEGG_RNA_DEGRADATION	0.26598	0.275871	-0.363913	0.251336	0.208576	-0.21759	0.204367	-0.187431	-0.293443	-0.214615	0.208854	-0.255512	-0.143724	-0.203828	0.183942	-0.1943	-0.294504	0.403427	0.134826	0.248974	-0.276516	-0.353977	-0.594921	-0.185269	0.416633	-0.249984	0.123705	-0.217814	-0.384433	0.466675	0.260634	0.47722	-0.21101	-0.354401	-0.49245	-0.253991	-0.390415	-0.305117	0.159097	-0.205649	-0.552646	0.222749	-0.226623	-0.288771	-0.395778	-0.458411	0.251347	0.2467	-0.200425
KEGG_RNA_POLYMERASE	0.32757	-0.413913	-0.261137	0.275823	0.314651	-0.257616	0.347027	-0.300312	0.173604	0.278262	0.235657	-0.243237	-0.276185	0.477079	-0.226788	-0.342702	-0.449298	0.388134	0.184969	0.334242	-0.217504	-0.422625	-0.669667	-0.269873	0.542351	-0.310451	0.271043	-0.390349	-0.501684	0.561516	0.267628	0.493476	-0.243713	0.343163	-0.447484	0.270612	-0.481908	-0.393989	0.226836	0.220579	-0.558347	0.207471	0.255276	-0.204659	-0.639501	-0.465082	0.522919	0.23118	0.335261
KEGG_BASAL_TRANSCRIPTION_FACTORS	0.150464	0.288747	-0.41588	0.259736	0.417157	0.273263	-0.347021	-0.222189	-0.213292	-0.285765	-0.375163	0.246509	0.185177	-0.187624	0.262293	-0.310983	-0.359686	0.424753	-0.191216	-0.198237	-0.267976	-0.358118	-0.546469	-0.399253	0.566699	0.322243	-0.206778	-0.201448	-0.271463	0.438401	-0.239662	0.357369	-0.319799	-0.225805	-0.392842	0.241891	-0.367495	-0.299152	0.27635	-0.23749	-0.470554	0.447631	0.214102	-0.40045	-0.260628	-0.309947	0.402633	0.265108	-0.193474
KEGG_DNA_REPLICATION	0.598554	-0.36994	-0.552971	-0.116052	0.434272	0.571584	-0.229737	0.187209	0.293179	0.331581	-0.538216	0.339803	0.191579	0.337563	0.231865	-0.455301	0.186777	0.493039	0.174295	0.517959	0.17822	-0.516766	-0.707777	0.247885	0.61251	0.327562	0.494362	-0.365039	-0.603938	0.628077	0.273514	0.383411	-0.620384	-0.64095	-0.44093	-0.250788	-0.526998	-0.354137	0.153125	0.438172	-0.725509	0.644096	-0.337425	-0.605181	-0.673633	-0.649655	0.522294	-0.215842	-0.241815
KEGG_SPLICEOSOME	0.351617	-0.378329	-0.340144	0.348291	0.274781	0.279813	0.24353	0.124783	0.295342	0.142126	0.154415	0.197169	0.174093	-0.189727	0.145783	0.204001	-0.327314	0.327583	-0.214301	0.249741	-0.272429	-0.442519	-0.606824	0.275944	0.394752	-0.211412	0.158176	-0.491326	-0.272294	0.47543	-0.147323	0.531829	-0.346174	-0.32915	-0.307304	-0.250713	-0.374083	-0.429669	0.162098	-0.167821	-0.548406	0.268309	-0.168948	-0.245936	-0.581836	-0.557338	0.343397	0.265078	-0.23592
KEGG_PROTEASOME	0.66551	-0.253679	-0.222526	0.542393	0.401033	0.379988	-0.435535	0.202943	-0.193503	0.367933	-0.259209	-0.28914	0.371066	0.451275	0.317527	0.456931	-0.47633	0.326422	0.4178	0.263877	-0.1798	0.345435	-0.779692	-0.182498	0.521005	-0.204686	0.483805	-0.565542	-0.626679	0.409107	0.587657	0.479249	-0.672485	-0.180503	0.181855	-0.371814	-0.62067	-0.51192	-0.365544	0.227681	-0.566691	-0.166742	0.146242	-0.612693	-0.773185	-0.494693	0.499427	-0.169567	0.406049
KEGG_PROTEIN_EXPORT	0.223848	0.493754	-0.343924	0.31483	0.386869	-0.511001	-0.303551	-0.3756	0.228474	0.454102	-0.293154	0.426897	-0.254096	-0.567248	-0.422116	0.493193	-0.39945	-0.2858	0.345344	-0.215664	-0.348285	-0.439898	-0.688019	0.520395	-0.451749	0.425959	0.496065	-0.352332	-0.584379	-0.231554	0.292973	0.550165	-0.554424	0.385114	-0.473377	-0.170503	-0.564172	-0.314474	-0.217806	-0.225858	-0.514875	-0.385008	-0.143882	-0.603841	-0.594226	-0.306862	0.217286	0.340935	0.480558
KEGG_PPAR_SIGNALING_PATHWAY	-0.168779	-0.240233	0.231286	-0.170786	-0.243006	0.12726	-0.382416	0.239528	-0.217708	-0.201555	0.244945	-0.155103	0.13648	0.170923	-0.273695	-0.287579	0.271375	0.136947	0.145328	0.151918	0.275603	0.17958	0.384333	0.249839	-0.226175	0.174823	-0.278348	0.133213	0.199088	-0.238651	-0.2913	-0.413667	0.202864	0.208017	0.223127	0.316382	0.291527	-0.113067	-0.249391	0.167526	-0.131679	-0.221358	0.389269	0.246873	-0.226135	-0.257836	-0.226452	-0.208237	0.264034
KEGG_BASE_EXCISION_REPAIR	0.520274	-0.395366	-0.342148	0.468956	0.300917	0.352667	-0.241661	0.297515	0.560868	0.356985	-0.191214	0.410612	0.263751	0.187985	0.304935	-0.25417	-0.184152	-0.200612	0.187523	0.493975	0.223861	-0.389273	-0.609148	0.272938	0.343752	0.177781	0.457332	-0.495641	-0.267998	0.495424	0.287398	-0.25525	-0.542021	-0.311789	-0.187448	-0.482862	-0.38729	-0.30621	-0.227426	0.422507	-0.618526	0.442402	-0.326739	-0.285717	-0.63853	-0.551913	0.361953	0.235637	-0.250444
KEGG_NUCLEOTIDE_EXCISION_REPAIR	0.381997	-0.193343	-0.379326	0.208897	0.32314	0.435799	-0.209747	0.140415	0.241438	0.251292	-0.26323	0.355272	0.269599	-0.342752	-0.213126	-0.292261	-0.206356	0.234484	-0.172836	0.421159	-0.228358	-0.323418	-0.598029	0.293638	0.316256	0.215487	0.281575	-0.34914	-0.415101	0.335397	0.380611	0.429943	-0.380768	-0.345013	-0.405984	-0.273198	-0.416278	-0.323895	0.350972	0.328789	-0.552327	0.339704	-0.328475	-0.434398	-0.472123	-0.51659	0.234053	0.389355	-0.189675
KEGG_MISMATCH_REPAIR	0.4605	-0.183051	-0.513621	-0.166326	0.414661	0.546041	-0.272924	0.12794	-0.218754	0.323041	-0.495302	0.30995	0.324591	-0.203294	-0.238285	-0.509795	-0.299296	0.531372	-0.206484	0.416744	-0.308941	-0.465997	-0.703982	0.309336	0.582749	-0.225012	0.43312	-0.337128	-0.524855	0.537743	0.399832	0.391012	-0.420593	-0.554579	-0.494271	-0.32399	-0.55465	-0.271857	0.418453	0.330068	-0.718709	0.489539	-0.325841	-0.618413	-0.647313	-0.613503	0.494971	0.267629	-0.328851
KEGG_HOMOLOGOUS_RECOMBINATION	0.373999	-0.336635	-0.619296	0.143029	0.338703	0.469817	-0.286967	-0.246362	0.379659	0.362404	-0.510954	-0.219095	-0.32758	0.294037	0.278665	-0.634437	0.17898	0.424431	-0.174951	0.472127	0.156446	-0.504897	-0.432754	0.335785	0.484575	-0.380135	0.637756	-0.380001	-0.536879	0.498544	0.390798	0.33609	-0.53348	-0.409933	-0.257387	0.147131	-0.317336	0.255225	0.418706	0.198706	-0.635613	0.396992	-0.313748	-0.473602	-0.545289	-0.649965	0.415811	0.19293	-0.37039
KEGG_NON_HOMOLOGOUS_END_JOINING	0.256811	-0.256001	-0.294669	-0.373847	0.28647	0.5044	-0.465948	-0.42164	0.302846	-0.451479	-0.415982	0.285522	0.296528	-0.287777	-0.255022	-0.447664	-0.436937	0.304862	0.335668	0.554901	0.171177	-0.331852	-0.596009	-0.21342	0.482239	-0.269893	0.223335	0.326901	-0.413218	0.39528	-0.33368	0.226155	-0.363194	-0.260963	-0.394269	0.390377	-0.524073	-0.383409	0.542816	-0.308888	-0.46853	0.344443	-0.307776	-0.311176	-0.403307	-0.337053	0.389184	0.322729	-0.261001
KEGG_MAPK_SIGNALING_PATHWAY	0.185541	0.178926	0.18133	-0.164776	-0.171595	-0.181496	-0.158695	0.221325	-0.175967	0.161293	-0.135567	0.14143	0.151063	0.206914	0.128945	0.132795	0.22646	-0.194208	-0.195148	0.152707	0.11478	0.195128	0.292286	-0.244048	-0.190531	-0.181349	0.151842	0.213493	0.22742	-0.236856	-0.184278	-0.279174	0.230222	-0.188074	0.11991	0.196185	0.212288	0.197756	-0.161719	0.151714	0.270682	-0.181879	0.16758	0.221816	0.188429	0.278148	-0.182581	-0.19987	-0.15283
KEGG_ERBB_SIGNALING_PATHWAY	0.185036	0.253275	-0.144118	-0.305699	0.21453	0.132691	-0.301248	0.1899	-0.205804	-0.207131	-0.228308	-0.159248	-0.291898	0.237933	0.231127	-0.24424	-0.174582	-0.188663	-0.24211	-0.193853	0.220694	0.261707	0.225058	-0.347275	-0.205394	-0.165313	0.194662	0.163301	0.244559	-0.207121	-0.21405	-0.250566	0.207934	-0.183533	-0.171308	0.254265	-0.132509	0.258637	-0.222445	-0.216998	-0.21393	0.26484	-0.180849	-0.144233	0.175378	0.301878	0.181942	-0.214121	0.221463
KEGG_CALCIUM_SIGNALING_PATHWAY	0.124122	-0.165019	-0.162746	-0.311785	-0.124425	0.200098	0.200283	0.197046	0.157279	-0.231822	-0.121627	-0.212038	0.190719	0.138246	-0.154377	0.211616	0.241499	0.177654	0.179206	-0.184091	0.140338	0.219538	0.368183	-0.246584	-0.247003	-0.136023	-0.167938	0.187199	0.199022	-0.259729	-0.283843	-0.19924	0.1971	0.151732	0.225898	0.134526	0.327833	-0.180405	-0.2685	-0.16678	0.272313	0.196304	0.222181	0.22748	0.360997	0.203573	-0.200968	-0.222076	-0.252992
KEGG_CYTOKINE_CYTOKINE_RECEPTOR_INTERACTION	0.439011	0.179861	0.33071	-0.105101	-0.178734	-0.188089	-0.307473	0.449633	-0.277964	-0.11498	-0.235423	-0.271445	0.367771	0.489046	0.329827	0.20554	0.152803	-0.16122	0.21411	-0.187005	-0.10519	0.157933	0.435114	-0.329063	0.367344	-0.231664	-0.242122	0.282991	0.254506	0.245504	-0.135849	-0.346599	0.218215	-0.361897	0.262657	0.284904	0.186071	-0.261489	-0.349413	-0.224383	0.445682	0.253183	0.263384	0.251192	0.30571	0.215655	0.40069	-0.490729	-0.330159
KEGG_CHEMOKINE_SIGNALING_PATHWAY	0.330101	0.23226	0.188873	-0.145721	0.154264	-0.254104	-0.327905	0.480163	-0.266801	0.185064	-0.236952	-0.234458	0.265154	0.462994	0.289291	0.140123	-0.189332	-0.207465	0.173383	-0.138784	-0.161858	0.166244	0.30103	-0.368236	0.320126	-0.234877	0.146883	0.265267	0.170184	0.173871	-0.15893	-0.23844	0.225963	-0.327348	0.178474	0.317877	0.155279	-0.169604	-0.348202	-0.154601	0.324848	0.246217	0.232555	-0.157433	0.184438	0.150992	0.366715	-0.407882	-0.190993
KEGG_PHOSPHATIDYLINOSITOL_SIGNALING_SYSTEM	-0.237296	-0.211848	-0.282398	-0.357595	0.255964	0.16948	-0.270656	0.26941	-0.249647	-0.253664	-0.195025	0.185368	-0.222588	0.196467	-0.207896	-0.306092	0.214565	-0.21945	-0.223972	-0.324763	0.220206	0.331981	0.290046	-0.226634	-0.247163	-0.208495	-0.152114	0.156794	-0.161836	-0.376257	0.173181	-0.291531	0.287285	0.249398	0.270153	0.249203	0.309567	0.244012	-0.240552	0.159512	0.212607	0.324058	-0.220965	0.162788	0.274061	0.169446	0.164536	-0.243113	-0.239734
KEGG_NEUROACTIVE_LIGAND_RECEPTOR_INTERACTION	0.117123	-0.109164	0.174317	-0.230451	-0.185858	0.153458	0.164124	0.134925	0.141399	-0.277607	-0.169004	-0.258443	-0.14147	0.15427	-0.142143	0.225022	0.276189	-0.202058	0.170859	-0.14369	-0.140197	0.212561	0.364105	-0.160845	-0.172594	-0.138882	-0.200347	0.182928	0.227275	-0.212956	-0.238397	-0.200972	0.187648	-0.149905	0.265391	0.153357	0.260498	-0.146486	-0.218468	-0.134018	0.297215	0.201429	0.197159	0.273678	0.317785	0.201491	-0.134554	-0.157708	-0.107398
KEGG_CELL_CYCLE	0.395914	-0.176273	-0.4048	-0.382003	0.307499	0.424836	0.203306	-0.215885	0.173205	0.260187	-0.468502	-0.145162	-0.169516	0.201339	0.305854	-0.335112	-0.311668	0.418365	-0.161386	0.277628	-0.222851	-0.1808	-0.460331	-0.246888	0.33456	0.240286	0.288373	-0.20663	-0.42099	0.38552	-0.151459	0.312736	-0.412995	-0.422114	-0.232939	0.189897	-0.450165	-0.255041	-0.187236	0.234968	-0.551985	0.443615	-0.175301	-0.449069	-0.464654	-0.353622	0.386641	0.160214	-0.122357
KEGG_OOCYTE_MEIOSIS	0.277928	0.18578	-0.395405	-0.303276	0.274002	0.32768	0.18657	-0.227429	0.162601	0.237399	-0.354463	-0.146394	-0.147254	-0.163073	-0.186825	-0.153368	-0.2861	0.24833	-0.149135	0.236137	-0.167445	0.130163	-0.339396	-0.233746	-0.17309	0.151526	0.261663	-0.196865	-0.327616	0.257724	-0.222974	0.245051	-0.268102	-0.219363	-0.200275	0.234869	-0.299973	-0.218768	0.145239	0.260589	-0.385705	0.282187	-0.116224	-0.411017	-0.308907	-0.217713	-0.198165	0.14506	0.205833
KEGG_P53_SIGNALING_PATHWAY	0.405998	0.283101	-0.240389	-0.335489	0.21449	0.263668	0.173885	0.154513	0.146809	-0.220689	-0.272398	0.213901	0.25618	0.189445	0.357368	-0.150907	0.248761	0.248227	0.37123	-0.278237	-0.279283	-0.205139	-0.200913	-0.236052	0.190125	-0.234822	0.263096	0.139379	-0.255626	0.220503	0.200767	-0.172694	-0.286029	-0.325057	-0.15456	-0.189678	-0.149761	-0.27679	-0.187266	-0.240303	-0.200244	0.346906	0.168257	-0.27145	-0.294198	-0.221981	0.181033	-0.354017	0.199411
KEGG_UBIQUITIN_MEDIATED_PROTEOLYSIS	-0.173746	0.276043	-0.359077	-0.252772	0.387759	0.220538	-0.201432	-0.25796	-0.199439	0.1686	-0.323359	-0.18507	-0.278667	-0.227849	0.162362	-0.209155	-0.266135	-0.205748	-0.280741	-0.209765	-0.169904	0.187433	-0.415613	-0.261266	0.232307	-0.204357	0.258452	0.201722	-0.354813	0.222874	0.224902	0.354332	0.204832	0.176839	-0.290336	0.213134	-0.36974	0.310829	0.252844	0.221004	-0.39624	-0.167284	-0.219224	-0.371058	-0.238807	0.126301	-0.169005	0.284025	0.287047
KEGG_SNARE_INTERACTIONS_IN_VESICULAR_TRANSPORT	0.275625	-0.236683	-0.172217	0.287904	-0.355127	-0.269154	-0.372479	0.303092	-0.311944	0.160128	0.195187	-0.29646	-0.285096	-0.265588	-0.224345	0.344894	-0.255479	-0.215939	-0.195776	-0.224953	0.257663	0.326355	0.193541	0.2824	-0.14606	-0.295155	-0.201329	0.207435	0.338365	-0.196106	0.404795	-0.100404	-0.199772	0.283375	-0.311843	-0.275674	0.195245	0.17587	0.328668	0.184705	0.188897	-0.332303	-0.224631	-0.233216	-0.163405	0.165932	0.144288	-0.167905	0.200227
KEGG_REGULATION_OF_AUTOPHAGY	0.191486	0.308128	-0.413444	-0.311047	0.276445	-0.218409	-0.258096	0.361956	-0.278027	0.279558	0.270789	0.302952	-0.337338	-0.294835	0.345016	-0.22509	-0.197709	0.286629	-0.276277	-0.267732	-0.183446	0.465423	-0.185893	0.208614	0.276632	0.189823	-0.385261	-0.204287	-0.18577	-0.260793	0.421102	0.223094	0.199436	-0.370922	-0.303441	0.31834	-0.359507	-0.375298	0.26315	-0.268789	0.149015	-0.17755	-0.333757	-0.199915	-0.267824	0.205405	-0.28955	0.213504	0.36878
KEGG_LYSOSOME	0.255591	0.227515	-0.182437	0.178992	0.264917	-0.193027	-0.176445	-0.242912	-0.171244	0.252333	-0.265291	0.194323	0.199651	0.179998	-0.210504	0.157273	-0.208448	0.18711	-0.232811	0.186658	0.247666	0.238799	0.347609	-0.203012	-0.18312	0.22143	0.268556	0.360432	-0.366865	-0.378109	0.365267	-0.221585	-0.215157	0.309583	-0.186563	0.313269	0.236218	0.342311	-0.251327	0.316805	0.255767	-0.298401	0.329096	-0.271011	0.141163	0.348372	0.212048	-0.23382	0.392818
KEGG_ENDOCYTOSIS	0.194331	-0.212801	-0.166909	-0.196481	0.22463	0.220694	-0.228239	0.239773	-0.249381	0.151361	-0.205174	-0.169028	-0.169872	0.162816	0.190545	0.210723	0.220436	-0.263449	-0.25347	-0.24634	-0.193574	0.315571	-0.140482	-0.292746	-0.243022	-0.246243	0.275446	0.166885	-0.154683	-0.267597	0.218487	-0.179582	0.205395	0.195723	0.152795	-0.186995	-0.161555	0.28073	-0.197856	0.176163	0.210943	-0.182114	0.166782	-0.144965	0.149535	0.290751	-0.192205	0.177563	0.22493
KEGG_PEROXISOME	-0.191413	-0.268903	0.326993	0.295458	0.280918	-0.206206	-0.31897	-0.18375	0.211212	0.304752	0.238622	-0.214338	-0.305939	-0.243551	-0.213015	-0.16103	0.225676	-0.270898	-0.221851	0.206185	0.256906	0.204528	-0.357255	0.329034	-0.233449	0.279765	0.266132	-0.277017	0.171805	-0.26685	0.273086	0.232776	-0.173854	0.193545	0.24625	-0.320717	-0.254277	0.30053	0.221448	0.33329	-0.220534	-0.158405	0.261524	-0.24374	-0.281545	0.136907	-0.182089	0.260839	0.436187
KEGG_MTOR_SIGNALING_PATHWAY	-0.205491	0.259056	0.211671	-0.317642	0.274934	-0.194517	-0.194893	-0.248184	-0.248462	0.226567	-0.224505	0.240247	-0.286759	0.199139	-0.227671	-0.326504	-0.229238	-0.363859	-0.247241	0.232166	-0.15572	0.283999	0.168071	-0.223074	-0.193744	-0.27211	0.213517	0.196631	0.186901	-0.264899	-0.241015	-0.205924	0.300454	0.273333	0.187068	0.325224	0.199071	0.335696	-0.222211	-0.184762	0.165524	-0.197683	0.201921	0.156633	-0.173587	0.257567	-0.331226	-0.227974	0.354092
KEGG_APOPTOSIS	0.338139	0.27404	0.199552	-0.161705	0.256192	-0.174216	-0.205314	0.446284	-0.300225	-0.209374	-0.241511	0.210054	0.208418	0.437533	0.334789	-0.107857	-0.188492	-0.218969	0.168443	-0.331779	0.253131	-0.172285	0.257509	-0.305377	0.305031	-0.192123	0.225456	0.238407	-0.183977	0.184226	0.277848	-0.329627	-0.182736	-0.228326	0.245358	0.258868	0.154293	0.300519	0.225349	0.18219	0.240071	0.19276	0.195115	-0.226199	0.19704	0.258704	0.232183	-0.346131	-0.170171
KEGG_CARDIAC_MUSCLE_CONTRACTION	0.191105	-0.239212	0.17983	0.139433	-0.159888	-0.247531	0.187637	0.137077	0.274951	0.188772	0.331003	-0.175827	0.141671	-0.298723	-0.280061	0.264907	0.260592	0.377629	0.304079	0.293921	-0.154259	0.246711	-0.283109	0.363614	-0.23518	-0.123327	0.196864	-0.269107	-0.211413	-0.215158	0.224023	0.124963	-0.321284	-0.142328	0.170779	-0.350777	0.218678	-0.241224	-0.242009	0.282729	-0.172186	-0.366817	0.32551	0.224396	-0.23401	-0.229048	-0.244533	-0.14697	0.330686
KEGG_VASCULAR_SMOOTH_MUSCLE_CONTRACTION	-0.172357	0.173167	0.191752	-0.166443	0.176904	0.228816	0.168074	0.207383	0.182379	-0.227266	0.200185	0.182315	-0.141696	0.164447	-0.175742	0.227263	0.20367	-0.191377	0.220968	0.164919	-0.136627	0.14828	0.336004	-0.252333	-0.30843	-0.178817	0.155019	0.187181	0.212485	-0.34188	-0.283026	-0.14272	0.252252	0.236793	0.152359	0.217913	0.297912	0.176424	-0.272018	0.165666	0.337602	-0.184971	0.232992	0.220944	0.335667	0.241592	-0.26862	-0.203299	-0.215128
KEGG_WNT_SIGNALING_PATHWAY	-0.175841	0.215852	-0.15239	-0.141268	-0.166092	-0.184602	0.138453	-0.191476	-0.315535	-0.308614	-0.177271	0.189645	0.209853	0.165903	0.225109	0.163979	-0.248564	-0.188383	-0.175273	-0.155216	-0.203694	-0.203883	0.168228	-0.290799	0.165026	0.142434	-0.163756	0.229732	-0.15643	0.173483	-0.237488	-0.180059	0.131275	0.204915	-0.182129	0.246565	-0.182142	-0.185859	-0.199838	-0.203977	0.194788	0.182085	0.154573	-0.152162	0.312235	0.282833	-0.196493	-0.18976	-0.251893
KEGG_DORSO_VENTRAL_AXIS_FORMATION	-0.249006	0.479311	-0.221212	-0.41451	0.283907	-0.194006	-0.303783	-0.286909	-0.355115	0.212609	-0.452303	-0.206064	-0.465824	0.266082	0.391935	-0.35124	-0.264803	0.233975	-0.235166	0.180108	-0.322179	0.202966	0.397703	-0.486886	0.270593	0.196275	-0.267982	0.38281	-0.235017	0.374698	-0.377278	-0.266938	0.459934	0.260666	0.243838	0.354086	-0.22103	-0.282303	-0.321012	-0.242415	0.319309	-0.197603	-0.271348	-0.199691	0.517275	0.440998	0.281264	-0.41015	-0.286686
KEGG_NOTCH_SIGNALING_PATHWAY	-0.20519	-0.229535	0.227176	0.341834	0.18785	-0.196036	0.272718	0.256235	-0.259152	-0.237355	-0.227668	0.377556	-0.278868	0.178679	0.220593	0.17124	0.217695	0.186515	-0.200731	-0.284771	-0.391576	-0.200504	0.236024	0.246785	-0.216825	-0.282326	0.184461	-0.162988	0.302701	-0.236571	-0.320508	-0.308269	0.175572	0.256961	0.320345	-0.224355	0.272778	-0.247797	0.205239	0.286311	0.348309	-0.184985	0.19892	0.268882	0.335555	0.230783	-0.151482	0.24936	-0.389508
KEGG_HEDGEHOG_SIGNALING_PATHWAY	-0.181558	0.200119	0.273404	-0.203169	-0.233127	-0.123364	0.258684	0.270205	0.156897	-0.370473	-0.152953	0.273863	0.308829	-0.176671	0.233853	0.314626	-0.195179	-0.236568	0.213781	-0.20817	-0.175553	0.178393	0.392732	-0.302257	-0.283658	0.14058	-0.150419	0.338657	0.224933	-0.261487	-0.276529	-0.362749	0.252119	-0.254639	0.393302	-0.161565	0.199135	-0.221321	-0.345487	-0.220929	0.316652	0.151283	-0.204162	0.310295	0.380051	0.36341	-0.236696	-0.202252	-0.339735
KEGG_TGF_BETA_SIGNALING_PATHWAY	-0.189874	0.218861	0.269834	-0.250164	-0.22238	-0.186435	-0.148125	-0.209094	-0.293964	-0.392072	-0.283683	0.273427	0.217575	-0.337266	0.24702	0.250483	0.137425	0.186169	-0.235313	-0.210724	-0.221124	0.252608	0.214137	-0.481354	-0.278564	-0.161717	0.202236	0.403052	0.179116	-0.275815	-0.243367	0.15371	0.279596	0.305129	-0.219876	0.286361	-0.184962	0.208288	-0.235891	-0.357717	0.383474	-0.364982	0.307215	-0.173684	0.292591	0.433385	-0.2359	-0.317531	0.202936
KEGG_AXON_GUIDANCE	0.221298	0.161651	0.164342	-0.309433	-0.20372	-0.238061	-0.135306	-0.181528	-0.215279	-0.342186	-0.171922	0.334189	-0.256209	0.164084	0.222573	-0.164939	0.191843	0.177869	-0.185728	-0.139208	0.152435	0.219016	0.280092	-0.295355	-0.287187	-0.158536	0.161912	0.27815	0.13589	-0.249269	-0.228512	-0.298213	0.168677	0.23447	0.152945	0.185853	0.236772	-0.181246	-0.250376	-0.220065	0.305503	-0.180901	0.308453	-0.135065	0.361824	0.330445	-0.223463	-0.341068	-0.25071
KEGG_VEGF_SIGNALING_PATHWAY	0.265602	0.213584	-0.145097	-0.208218	0.180778	-0.201592	-0.222227	0.281492	-0.203159	0.193165	-0.181733	-0.164546	-0.182683	0.319739	-0.146819	0.176927	0.193154	-0.174161	-0.15033	0.236077	0.260272	-0.148325	0.24593	-0.235831	-0.147159	-0.139264	0.245437	0.245564	0.208919	-0.261769	-0.236956	-0.244344	0.184445	0.166401	-0.189638	-0.203694	0.209416	0.25792	-0.242797	0.217876	0.231334	-0.148793	0.244916	-0.189264	0.180976	0.250416	-0.193448	-0.249487	0.196074
KEGG_FOCAL_ADHESION	0.265561	0.205994	0.408997	-0.27293	-0.156018	0.141926	-0.21189	0.146141	-0.211416	-0.363509	-0.199297	0.257031	0.141197	0.20221	0.127425	0.325085	-0.142387	-0.235073	-0.230908	0.205042	-0.245274	0.249058	0.379786	-0.374801	-0.330621	-0.15982	0.229816	0.316047	0.167782	-0.39985	-0.196185	-0.321914	0.250616	0.146614	-0.140496	0.274695	0.288055	0.165559	-0.182002	-0.165962	0.377153	-0.317553	0.341408	0.163274	0.262502	0.47476	-0.187997	-0.368193	0.127933
KEGG_ECM_RECEPTOR_INTERACTION	0.316131	-0.16598	0.539463	-0.259537	-0.31811	0.30764	0.128675	-0.155526	-0.20755	-0.540681	-0.259895	0.340306	0.168848	-0.141094	0.21726	0.336609	0.19154	-0.193855	-0.267779	0.252593	-0.265571	0.37888	0.494942	-0.500792	-0.414775	0.224953	0.14738	0.444887	0.239103	-0.490403	0.181444	-0.445738	0.310387	0.169811	0.24551	0.345599	0.470714	0.153874	0.186781	-0.193697	0.510609	-0.4159	0.402646	0.309518	0.397113	0.517668	-0.183363	-0.479092	-0.199798
KEGG_CELL_ADHESION_MOLECULES_CAMS	0.32314	-0.187901	0.403291	0.146833	-0.263332	-0.280386	-0.214564	0.46177	-0.316697	-0.2119	-0.296879	-0.235408	0.423122	0.434918	0.309164	0.350733	-0.17609	-0.249936	0.153001	-0.120174	0.128262	0.297125	0.345129	-0.418278	0.348228	-0.241122	-0.301764	0.321618	0.194205	0.168599	-0.164133	-0.424764	0.164631	-0.383722	0.306646	0.306921	0.220892	-0.182286	-0.416448	-0.113479	0.469188	0.219017	0.360477	0.227208	0.361864	0.243873	0.357836	-0.569521	-0.225393
KEGG_ADHERENS_JUNCTION	-0.207808	0.305956	0.225045	-0.268812	-0.181462	-0.179685	-0.305976	-0.271021	-0.353808	-0.298431	-0.180701	-0.161475	-0.185524	0.173855	0.158451	-0.176074	-0.313358	0.191629	-0.237625	0.174542	-0.28931	0.235981	-0.225883	-0.445785	0.162685	-0.226018	0.216052	0.335411	-0.0991964	-0.264603	-0.249621	-0.18972	0.306569	0.275037	-0.268184	0.262354	-0.215846	0.17528	-0.322571	-0.277614	0.209467	-0.208998	0.197026	-0.30158	0.352368	0.462232	0.217008	-0.275453	-0.220495
KEGG_TIGHT_JUNCTION	-0.208997	-0.17097	0.221131	0.168092	-0.271384	-0.217073	-0.262135	-0.156481	-0.230094	-0.270046	0.194851	0.218746	0.209484	0.138212	0.274349	0.173888	-0.202322	0.205428	0.175921	0.167671	-0.255103	0.136618	0.178261	-0.247778	-0.229607	-0.202569	0.356107	0.15669	0.225832	-0.168619	-0.2388	-0.216719	0.158267	0.209587	-0.254012	-0.219712	-0.194591	0.162105	-0.245001	0.157787	0.148576	-0.194507	0.227205	0.178826	0.246566	0.254334	0.183351	-0.192328	-0.145662
KEGG_GAP_JUNCTION	0.197119	0.262061	-0.156103	-0.303719	0.293776	0.153035	-0.170012	-0.207165	-0.25534	-0.305327	-0.22609	0.211252	-0.166579	-0.190809	0.200334	0.15285	-0.188401	-0.189869	-0.177206	0.176867	0.171077	0.236018	0.265863	-0.391646	-0.243916	-0.183252	0.208561	0.308559	-0.163549	-0.319775	-0.247548	-0.2151	-0.159238	0.220282	0.223052	0.20311	0.197225	0.217726	-0.279469	-0.22162	0.264126	-0.172122	0.23614	-0.204968	0.225475	0.391448	-0.211798	-0.281714	0.191854
KEGG_COMPLEMENT_AND_COAGULATION_CASCADES	0.340611	0.23469	0.366813	0.138115	-0.15592	-0.337413	-0.278475	0.353242	-0.176886	-0.187421	0.204717	0.176654	0.182753	0.235424	-0.168216	0.190642	0.371264	0.250356	0.243977	-0.132467	0.199554	0.210912	0.528209	0.38336	0.170397	0.252568	-0.241707	0.28341	0.270626	-0.361043	0.213772	-0.381901	0.158162	-0.244008	0.118581	0.314259	0.367378	-0.239085	-0.267202	-0.16849	0.389968	-0.302859	0.495108	0.334038	0.28543	0.295908	0.18805	-0.439527	-0.177336
KEGG_ANTIGEN_PROCESSING_AND_PRESENTATION	0.499384	-0.276333	0.160281	0.36706	0.291177	-0.237558	-0.217589	0.640002	-0.344197	0.459446	-0.487888	0.198236	0.486684	0.579725	0.461774	0.346768	-0.271982	-0.246939	0.151506	-0.218367	-0.245266	0.491196	-0.262952	-0.265091	0.625576	-0.201645	-0.384217	0.237961	-0.419198	0.471743	0.504658	-0.198037	-0.329166	-0.491694	0.184417	0.283782	-0.265236	-0.256168	-0.412769	0.270283	0.304479	0.26536	0.347456	-0.324203	-0.17799	-0.193875	0.55988	-0.624669	-0.126546
KEGG_RENIN_ANGIOTENSIN_SYSTEM	0.241992	0.228888	0.42324	-0.398911	-0.319462	0.395723	-0.278784	-0.253192	0.425538	-0.334606	-0.344353	-0.354073	-0.227023	0.143282	-0.204751	0.337101	0.185231	0.272261	0.351224	0.244162	0.355126	0.2389	0.509394	-0.440681	-0.495226	0.204358	0.388748	0.41802	0.19405	-0.465996	0.386324	-0.402598	0.336466	-0.283227	0.333671	0.288892	0.441835	0.452613	-0.210636	0.478467	0.334161	-0.36731	0.444046	0.246574	0.37436	0.458169	0.135878	-0.239428	0.33687
KEGG_TOLL_LIKE_RECEPTOR_SIGNALING_PATHWAY	0.325508	0.261992	0.211398	-0.193486	0.253208	-0.228383	-0.310081	0.42432	-0.275731	0.239874	-0.378139	-0.154075	0.255445	0.470481	0.330706	-0.1669	0.143946	-0.210507	-0.23757	-0.209497	0.167466	0.318782	0.207955	-0.328691	0.317467	0.151309	0.209625	0.279531	-0.198851	0.14522	0.322989	-0.24933	-0.17227	-0.331856	0.176937	0.340222	-0.160929	0.242981	-0.202247	-0.107894	0.233175	0.191749	0.195732	-0.255644	0.150432	0.150444	0.26618	-0.478966	-0.195016
KEGG_NOD_LIKE_RECEPTOR_SIGNALING_PATHWAY	0.431247	0.379382	0.24618	0.195721	0.162527	-0.317169	-0.386439	0.43589	-0.292269	0.259755	-0.352929	-0.224891	0.290098	0.508314	0.376418	-0.291306	-0.180086	-0.199027	-0.166057	0.208402	0.140504	-0.143327	0.23542	-0.306367	0.378977	0.213727	-0.162791	0.312771	0.265096	0.192899	0.243506	-0.366493	-0.226658	-0.381309	-0.218213	0.392851	-0.213139	0.158844	-0.227877	-0.241232	0.194794	0.236846	0.297078	-0.271181	-0.198355	-0.202003	0.295433	-0.437388	-0.276534
KEGG_RIG_I_LIKE_RECEPTOR_SIGNALING_PATHWAY	0.29006	0.298426	0.25373	0.260383	0.25547	0.167261	-0.285838	0.399407	-0.193952	0.18967	-0.239349	0.231155	-0.14214	0.518996	0.313827	-0.159725	0.349539	-0.15917	-0.284934	-0.323127	0.205411	0.262117	-0.126583	-0.211414	0.323824	0.182966	-0.188081	-0.182737	-0.163249	0.174818	0.318178	-0.135409	-0.313531	-0.208333	0.199511	0.284727	0.173816	0.21365	0.320574	0.284752	0.146308	0.217934	-0.181529	-0.219049	0.207695	-0.152837	-0.174264	-0.307677	-0.206165
KEGG_CYTOSOLIC_DNA_SENSING_PATHWAY	0.412631	-0.202997	0.289612	0.355356	0.275232	0.167357	-0.209076	0.552523	-0.23837	0.290404	-0.28549	0.186086	0.308179	0.575964	0.354401	0.200408	0.18156	0.273658	-0.303925	-0.328377	-0.160377	0.158081	-0.270276	-0.229389	0.507485	0.159316	0.151386	-0.246215	-0.19917	0.37619	0.418925	0.2704	-0.190557	-0.325651	-0.1791	0.25381	-0.342112	-0.193005	0.374948	0.285007	-0.123912	-0.161607	0.228499	-0.238842	-0.214673	-0.388623	0.486281	-0.519539	-0.312992
KEGG_JAK_STAT_SIGNALING_PATHWAY	0.275868	0.238556	0.200512	-0.132692	0.134351	0.159321	-0.308168	0.380799	-0.245985	0.142368	-0.253119	-0.238952	0.192458	0.403794	0.283681	-0.209179	0.201789	0.123151	-0.145737	-0.207998	0.166847	0.220658	0.335442	-0.332981	0.334085	-0.262267	-0.273917	0.199747	0.242265	-0.181956	0.163074	-0.291084	0.228349	-0.269234	0.282438	0.315785	-0.157059	-0.16286	-0.280206	-0.185081	0.317695	0.316351	0.175416	0.172268	0.281946	0.204894	0.267759	-0.314738	-0.249534
KEGG_HEMATOPOIETIC_CELL_LINEAGE	0.588221	-0.171947	0.367148	-0.107032	-0.246133	-0.160892	-0.360668	0.574796	-0.259139	-0.189734	-0.286742	-0.349263	0.476029	0.547764	0.246418	-0.151306	0.165448	-0.26915	0.278527	0.134253	0.328397	0.1503	0.582114	-0.34098	0.365173	-0.22357	-0.397252	0.299744	0.319911	0.24674	-0.1528	-0.41723	0.254331	-0.47516	0.3283	0.403032	0.26109	-0.275836	-0.336156	0.145296	0.478806	0.307246	0.345323	0.383644	0.278065	0.13994	0.421213	-0.520772	-0.208016
KEGG_NATURAL_KILLER_CELL_MEDIATED_CYTOTOXICITY	0.391274	0.251114	-0.156737	-0.220549	0.319868	-0.208018	-0.314846	0.492601	-0.331889	0.249489	-0.382301	-0.208094	0.329718	0.492585	0.343124	0.159124	-0.190231	-0.171027	0.170284	-0.246549	0.13128	0.284216	0.252137	-0.336103	0.410803	-0.254098	-0.19002	0.172575	-0.1863	0.294876	0.273045	-0.283199	-0.126847	-0.316335	0.208704	0.28665	-0.145058	0.211005	-0.334252	0.148864	0.396622	0.289233	0.173853	-0.169765	0.240622	-0.135108	0.466504	-0.432821	-0.281935
KEGG_T_CELL_RECEPTOR_SIGNALING_PATHWAY	0.341337	0.211251	-0.137977	-0.214824	0.179977	-0.182272	-0.300139	0.463627	-0.264367	0.325271	-0.360735	-0.240014	0.316657	0.436057	0.319837	-0.159202	-0.226997	-0.27056	-0.197281	-0.120137	0.282023	0.176549	0.186818	-0.428524	0.387627	-0.238929	-0.19328	0.223994	-0.167824	0.200931	-0.139934	-0.335221	0.167467	-0.292958	0.312453	0.280571	-0.198103	0.227091	-0.329606	-0.17361	0.318143	0.399706	0.161197	-0.148586	0.129789	0.144297	0.350281	-0.377012	-0.171829
KEGG_B_CELL_RECEPTOR_SIGNALING_PATHWAY	0.281949	0.274633	-0.147684	-0.229451	0.199251	-0.288919	-0.321627	0.432207	-0.298334	0.177132	-0.371474	-0.15404	0.344502	0.458514	0.287234	0.167731	-0.261059	-0.318331	-0.222265	0.16952	0.186122	-0.164531	0.215773	-0.365103	0.340249	-0.275465	0.141255	0.237131	-0.160044	-0.133109	0.187656	-0.254028	0.265824	-0.227512	0.185099	0.332853	-0.209746	0.253483	-0.35258	0.151999	0.328429	0.303128	0.189895	-0.24828	0.154662	0.238708	0.37225	-0.41575	0.19405
KEGG_FC_EPSILON_RI_SIGNALING_PATHWAY	0.20814	0.173973	0.106269	-0.25665	0.218706	-0.182595	-0.253225	0.319897	-0.225379	0.21482	-0.288476	-0.156535	0.173675	0.360165	0.136823	-0.194082	-0.199008	-0.242967	0.145764	0.15757	0.239649	0.169797	0.26727	-0.216891	0.221912	-0.250575	0.158791	0.245053	0.186245	-0.185372	-0.196209	-0.254025	0.21775	-0.179367	0.208753	0.33651	0.183755	0.235035	-0.250966	0.152375	0.325306	0.26176	0.307294	-0.166994	-0.172689	0.286362	0.231165	-0.285769	0.285193
KEGG_FC_GAMMA_R_MEDIATED_PHAGOCYTOSIS	0.29456	-0.169006	-0.188334	-0.326474	0.21104	-0.248729	-0.290169	0.352267	-0.337715	-0.24515	-0.31809	0.154758	0.190778	0.320799	0.301623	-0.140412	-0.212149	-0.250581	0.175561	-0.186995	0.195097	0.193751	0.23016	-0.324034	0.187151	-0.249913	0.226489	0.276734	-0.21632	-0.191361	-0.174125	-0.335489	0.194861	-0.266525	0.20463	0.303299	0.252839	-0.22994	-0.324429	0.147728	0.268614	0.208224	0.274388	-0.229535	0.146874	0.32236	0.306893	-0.414252	-0.147546
KEGG_LEUKOCYTE_TRANSENDOTHELIAL_MIGRATION	0.295273	0.154121	0.33031	-0.196846	0.151925	-0.287808	-0.283432	0.380939	-0.283491	-0.254581	-0.222418	0.205041	0.309076	0.305876	0.230004	0.164961	-0.235772	-0.243689	0.239911	0.158231	-0.176527	0.152548	0.319638	-0.333716	0.178589	-0.221515	0.231972	0.248303	0.15529	-0.210045	-0.23862	-0.326311	0.154154	-0.23855	-0.172625	0.270086	0.228339	-0.204843	-0.349781	-0.129534	0.372448	-0.200528	0.376354	0.175991	0.250125	0.278756	0.233646	-0.439991	-0.184558
KEGG_INTESTINAL_IMMUNE_NETWORK_FOR_IGA_PRODUCTION	0.580608	-0.344974	0.362489	-0.212185	-0.175706	-0.422748	-0.374152	0.731907	-0.385209	0.423671	-0.445914	-0.339712	0.570153	0.636378	0.445774	0.34477	0.141576	-0.424624	0.302661	-0.169036	0.15204	0.309141	0.501704	-0.467829	0.6581	-0.397832	-0.450588	0.219079	0.172242	0.526024	0.246977	-0.478324	0.391131	-0.607305	0.45029	0.389967	0.149521	-0.228	-0.494736	-0.208227	0.421567	0.475231	0.337084	0.209508	0.244801	-0.18713	0.58135	-0.689793	-0.30816
KEGG_CIRCADIAN_RHYTHM_MAMMAL	-0.489206	0.314719	0.240523	-0.430226	-0.157416	-0.433028	0.365402	-0.311281	-0.484617	-0.418858	0.365335	0.344868	-0.406896	-0.357252	-0.460581	-0.30668	0.547165	-0.229658	-0.409002	-0.271978	-0.532982	0.278598	0.524052	0.250378	-0.580523	0.226324	-0.362437	0.452506	0.542007	-0.507148	0.179742	-0.312643	0.57079	0.282173	0.274861	-0.399355	0.374695	0.293935	-0.167493	-0.370914	0.434005	-0.347438	-0.369488	0.192823	0.596006	0.593111	-0.367396	0.345306	-0.287713
KEGG_LONG_TERM_POTENTIATION	0.161492	0.31947	-0.29748	-0.28931	0.276669	0.182214	0.232513	0.208579	-0.296621	-0.232719	-0.203518	0.159699	-0.170328	-0.149573	0.149918	0.193368	-0.245195	-0.22653	-0.183339	-0.226796	0.22596	0.158285	0.244838	-0.348	-0.180054	-0.200634	0.174736	0.180269	-0.146544	-0.221745	-0.227157	-0.224231	0.176253	0.213924	0.184743	0.239859	0.225552	0.236628	0.175305	0.167362	0.203386	0.206832	-0.184811	-0.216173	0.243506	0.275996	-0.173595	-0.18854	0.199041
KEGG_NEUROTROPHIN_SIGNALING_PATHWAY	0.182322	0.205012	0.153348	-0.252913	0.214893	-0.195709	-0.193194	0.250955	-0.231205	0.149931	-0.244325	0.161322	-0.154647	0.203439	0.177113	-0.136143	-0.222053	-0.21329	-0.273286	-0.177184	0.199839	0.174563	0.199797	-0.293219	-0.155082	-0.172645	0.263128	0.240969	0.186003	-0.236541	-0.19403	-0.207013	-0.215219	-0.203806	-0.208495	0.179022	0.210022	0.247663	-0.145122	0.223374	0.178998	0.138008	0.209442	-0.198332	-0.162515	0.337839	-0.205749	-0.185539	0.252855
KEGG_LONG_TERM_DEPRESSION	0.222239	0.302984	-0.163368	-0.257095	0.25329	0.219851	-0.156735	-0.156175	-0.195616	-0.218021	-0.201151	-0.194733	-0.222918	0.22506	-0.163469	0.154671	0.16356	0.170177	0.193066	0.165664	0.201101	0.226357	0.237323	-0.293491	-0.185226	-0.168445	0.17061	0.256298	0.253046	-0.226071	0.187558	-0.298982	0.25157	0.197289	-0.174852	0.226378	0.179111	0.235422	-0.22182	0.205972	0.287796	0.212061	-0.137947	-0.207554	0.228485	0.28506	-0.180902	-0.196243	0.229551
KEGG_OLFACTORY_TRANSDUCTION	0.166538	0.164118	-0.129963	0.20723	0.118841	0.25838	0.143294	-0.104012	-0.141163	-0.263213	0.329764	-0.240278	-0.295734	0.125836	0.248119	0.210693	-0.325739	0.116453	-0.133692	0.192658	0.295279	0.175966	0.209652	-0.130805	-0.143832	0.143243	0.144424	0.223777	-0.178449	0.32167	-0.229917	-0.211769	0.167987	0.144373	-0.205063	-0.132951	-0.182964	0.214291	-0.156366	0.123686	0.236191	-0.0992371	-0.206612	0.175296	0.239424	0.299252	0.218112	0.220469	0.066469
KEGG_TASTE_TRANSDUCTION	-0.297482	-0.128292	-0.316365	-0.189866	-0.227558	-0.183936	0.367472	0.29833	0.315856	0.148558	0.102518	0.237379	-0.315755	0.156964	0.314387	0.236923	-0.257576	0.189018	0.268073	-0.183655	0.354453	0.262517	0.233507	-0.163389	-0.27993	0.357607	0.28798	-0.152773	-0.145735	0.147817	-0.237399	0.246026	0.190884	0.359845	0.196455	0.268064	0.2566	0.341666	0.18354	0.177618	-0.252458	0.204454	-0.228808	-0.14633	0.35326	-0.266036	-0.241527	0.391738	-0.192611
KEGG_REGULATION_OF_ACTIN_CYTOSKELETON	0.242127	0.23296	0.224866	-0.281597	0.157663	-0.185148	-0.252933	0.16284	-0.242238	-0.257292	-0.245622	0.18494	-0.157925	0.198464	0.216599	-0.173052	-0.222011	-0.17917	0.162583	0.146955	-0.163718	0.228901	0.250487	-0.337183	-0.190665	-0.17072	0.198681	0.256271	0.148676	-0.267799	-0.206019	-0.249592	0.154967	-0.158112	-0.155113	0.255199	0.177164	-0.147625	-0.221678	-0.144788	0.278191	-0.184053	0.242023	-0.198537	0.140177	0.424369	0.162605	-0.274791	-0.118775
KEGG_INSULIN_SIGNALING_PATHWAY	-0.189317	0.275168	-0.165676	-0.227268	0.260175	-0.146125	-0.173676	-0.156353	-0.163083	-0.162989	-0.200945	-0.237408	-0.290079	0.139015	0.188046	-0.248661	0.183179	-0.184466	-0.265503	0.223187	0.209158	0.178587	0.160628	-0.201117	-0.196572	-0.238922	0.216834	-0.154656	0.143925	-0.200142	-0.245749	-0.221955	0.193305	0.226431	0.199394	0.179252	-0.168683	0.22826	-0.168998	0.244358	-0.171238	-0.150551	-0.169033	-0.182544	-0.181686	0.188935	-0.261698	0.20761	0.25308
KEGG_GNRH_SIGNALING_PATHWAY	0.172267	0.209777	-0.141	-0.242767	0.195011	0.207523	0.18826	0.185042	-0.213225	-0.207223	0.185917	-0.161141	-0.215041	0.192874	-0.164684	-0.200917	0.195496	0.141307	-0.178488	0.17218	0.210404	0.171892	0.338484	-0.219333	-0.267566	0.167901	0.234064	0.202183	0.183328	-0.236202	-0.220611	-0.240681	0.182211	0.238056	-0.174203	0.201998	0.334182	0.227287	-0.196427	-0.170549	0.216225	0.142933	0.207146	0.148371	0.229919	0.239348	-0.212534	-0.22059	0.19613
KEGG_PROGESTERONE_MEDIATED_OOCYTE_MATURATION	0.256327	0.137129	-0.282896	-0.307725	0.269227	0.316302	0.207595	0.192457	0.16488	0.241386	-0.419314	-0.186458	-0.175103	0.164685	-0.182294	-0.279702	-0.228377	0.215442	-0.156853	0.208286	-0.162851	0.187082	-0.25704	-0.266273	-0.15833	-0.186615	0.213848	-0.177814	-0.324253	0.200797	-0.184185	0.216378	-0.266188	-0.256438	-0.187641	0.233878	-0.247081	0.242505	-0.178404	0.228136	-0.274791	0.268254	0.136976	-0.294805	-0.317994	-0.177158	-0.188769	-0.236195	0.255345
KEGG_MELANOGENESIS	0.167519	0.216016	0.195792	0.132307	-0.176793	-0.253431	-0.170518	0.250896	-0.266953	-0.374916	-0.195625	0.174217	0.258603	0.250117	0.288667	0.160522	-0.25532	-0.254617	0.18477	0.183607	0.164512	-0.17922	0.346317	-0.278929	-0.174119	-0.123048	0.187128	0.252826	-0.160559	-0.198262	-0.23905	-0.352635	-0.175621	0.222547	0.174633	0.238167	0.268328	0.207235	-0.26389	-0.247716	0.376659	0.180048	0.212149	0.229899	0.272936	0.356027	-0.164646	-0.277195	-0.195339
KEGG_ADIPOCYTOKINE_SIGNALING_PATHWAY	0.166465	-0.232824	0.333043	-0.228805	-0.228931	-0.192408	-0.269072	0.254147	-0.206786	0.165804	-0.0952957	-0.231412	-0.172581	0.351706	0.18526	-0.217638	0.347187	0.129636	-0.251343	-0.143613	0.179065	-0.142954	0.332235	-0.198519	0.148963	0.124736	-0.199034	0.164426	0.304048	0.171341	-0.212585	-0.364138	0.196146	0.238694	0.271338	0.214324	0.302141	0.163049	0.240712	0.291025	0.160695	-0.144647	0.245407	0.241399	0.153358	-0.180096	-0.277408	-0.233683	0.155015
KEGG_TYPE_II_DIABETES_MELLITUS	-0.251274	0.174546	0.228653	-0.280716	0.322138	0.260626	-0.291402	0.234692	-0.214876	0.155517	-0.203338	-0.232395	0.231338	0.266582	-0.236851	-0.233434	0.253294	-0.221938	-0.397815	0.162088	-0.175191	0.288674	0.179446	-0.184801	-0.307013	0.205601	0.159271	0.191191	-0.143615	-0.23764	-0.270963	-0.29262	0.431173	0.287843	0.218701	0.252204	0.179744	0.285638	-0.244045	0.194676	0.151156	0.306885	0.209178	0.263527	0.213871	0.235008	-0.381581	0.266658	0.284442
KEGG_TYPE_I_DIABETES_MELLITUS	0.551985	-0.202598	0.192395	0.378924	0.328005	-0.374313	-0.323603	0.746941	-0.550875	0.383696	-0.551039	-0.324123	0.649992	0.678337	0.496715	0.413372	-0.207715	-0.364416	0.307022	-0.279081	-0.189955	0.473699	0.185827	-0.376262	0.636519	-0.23657	-0.467873	0.29887	-0.243799	0.517907	0.396537	-0.41476	-0.152436	-0.652181	0.358066	0.302163	-0.176425	-0.150825	-0.52072	0.111918	0.42351	0.361616	0.318604	-0.118876	-0.218639	-0.224605	0.576673	-0.699448	-0.300838
KEGG_MATURITY_ONSET_DIABETES_OF_THE_YOUNG	0.327954	0.261516	0.23676	0.236631	-0.226964	0.43174	0.189381	0.354105	0.331629	0.221723	0.278748	0.213287	0.346123	-0.241916	-0.442289	0.27567	0.471511	-0.285517	0.403364	-0.263057	-0.354836	0.14313	-0.23881	0.459934	-0.308335	0.354939	-0.278633	-0.259476	-0.232253	0.208777	-0.252174	0.260902	-0.368633	0.215374	-0.317462	-0.514932	0.384712	0.246689	0.285496	0.411053	0.253	0.250419	-0.210951	0.28677	0.207399	-0.311648	-0.377811	-0.291352	0.24332
KEGG_ALDOSTERONE_REGULATED_SODIUM_REABSORPTION	-0.282336	0.151139	-0.193089	-0.481703	0.265597	0.24593	-0.23651	0.320362	-0.243288	0.230683	-0.249091	-0.28561	-0.175161	0.181947	0.20766	-0.215223	0.245352	0.219565	0.236698	-0.231146	0.291693	-0.15587	0.323967	-0.169656	-0.202485	0.273763	0.304865	0.18474	-0.179739	-0.30487	-0.237452	-0.344738	0.451438	0.327564	0.253997	0.257813	0.220094	0.398055	-0.238963	-0.197042	0.285141	-0.238275	-0.189549	-0.163533	0.227368	0.201577	-0.200434	-0.321563	0.358037
KEGG_VASOPRESSIN_REGULATED_WATER_REABSORPTION	-0.225653	0.2444	0.162827	0.248343	0.209027	0.285119	-0.17632	0.200665	-0.204512	0.205537	-0.208316	-0.28276	-0.183166	-0.272018	-0.378271	0.224866	-0.26482	-0.241006	-0.185372	-0.281563	0.233901	0.223626	-0.319204	-0.19783	-0.357944	-0.175804	-0.238298	-0.200472	-0.227857	-0.28965	0.25409	0.202218	0.242816	0.306045	-0.26812	-0.264679	-0.208525	0.259041	0.353939	0.293813	0.190918	-0.335072	0.256109	-0.3774	0.194842	0.255862	-0.332893	0.19788	0.254169
KEGG_PROXIMAL_TUBULE_BICARBONATE_RECLAMATION	-0.333476	-0.238596	0.229608	-0.222645	0.267278	0.233208	0.294769	0.210204	-0.225439	-0.155966	0.256133	-0.321336	-0.247547	-0.193241	-0.391169	-0.326028	0.55508	0.304437	-0.215799	0.348118	-0.24556	-0.290435	0.408716	0.386534	-0.226899	0.205427	-0.241847	-0.309624	0.204072	-0.214537	-0.409235	-0.361379	0.338495	-0.227888	0.189619	-0.237074	0.316361	-0.215682	0.24131	0.220197	0.165835	-0.290062	0.278741	0.25187	0.285057	-0.397388	-0.255219	-0.215865	0.284375
KEGG_ALZHEIMERS_DISEASE	0.299011	-0.189234	0.170679	0.216214	0.303912	-0.23264	0.146663	-0.176123	0.160473	-0.140051	0.246932	0.167429	-0.161444	-0.266635	-0.223397	0.292619	0.186617	0.3592	0.285429	0.238027	-0.15523	-0.258151	-0.424606	0.30958	-0.126524	0.207717	0.276803	-0.33603	-0.216054	0.16735	0.209147	0.164045	-0.415004	-0.159155	-0.231789	-0.346327	-0.187635	-0.253178	-0.258713	0.345241	-0.299466	-0.323187	0.314039	-0.241195	-0.310843	-0.302821	-0.199029	-0.159339	0.352961
KEGG_PARKINSONS_DISEASE	0.416094	-0.325688	0.144095	0.273938	0.377404	-0.348704	0.177936	-0.202408	0.258896	0.198596	0.384771	-0.251905	0.182826	-0.284765	-0.290745	0.412271	0.152953	0.457452	0.407581	0.35166	-0.255293	-0.359035	-0.552236	0.505016	0.177314	0.192016	0.308616	-0.502933	-0.332391	0.331791	0.268177	0.350745	-0.543619	-0.322971	-0.306503	-0.492316	-0.184808	-0.346365	-0.417483	0.437232	-0.479059	-0.385437	0.449152	-0.208692	-0.493911	-0.492968	0.164339	0.148549	0.501714
KEGG_AMYOTROPHIC_LATERAL_SCLEROSIS_ALS	0.280124	-0.225884	-0.147874	0.216329	0.215062	-0.207875	0.318823	0.205942	-0.236144	-0.208151	0.206625	0.225542	0.209593	0.245685	0.201006	0.244092	0.324878	-0.194975	-0.208211	-0.305873	0.294777	0.168467	0.19991	-0.27495	-0.265645	-0.2291	0.262708	0.176529	-0.179146	-0.193378	-0.233378	-0.221497	-0.277419	0.176958	-0.196276	-0.2229	-0.254898	-0.163351	-0.245065	0.24346	-0.171587	-0.227785	0.22603	-0.199496	0.226226	0.161374	-0.304291	0.194531	-0.174487
KEGG_HUNTINGTONS_DISEASE	0.263448	-0.243887	0.130796	0.254017	0.298943	-0.231618	0.192356	-0.188808	0.197307	0.174227	0.276365	-0.172643	0.180279	-0.271591	-0.231019	0.276923	-0.18018	0.326733	0.366129	0.270277	-0.184164	-0.313267	-0.462719	0.342225	0.174934	0.187342	0.227705	-0.394204	-0.250911	0.267044	0.236326	0.340671	-0.383052	-0.153439	-0.202266	-0.343984	-0.154136	-0.313571	-0.296963	0.374213	-0.39674	-0.303766	0.347965	-0.194764	-0.406798	-0.358697	-0.153464	0.200782	0.311491
KEGG_PRION_DISEASES	0.419575	0.253938	0.185273	-0.165201	0.291962	-0.186196	-0.30426	0.499423	0.157646	0.187244	-0.322275	-0.205579	0.227644	0.354367	0.243225	0.250897	-0.243149	0.176769	0.175617	0.183419	0.148197	-0.232888	0.451138	-0.242285	0.293551	0.136931	0.227105	0.274738	-0.242897	-0.117038	0.226368	-0.167187	-0.133691	-0.43641	-0.150837	0.286134	0.217461	0.145819	-0.249839	0.223744	0.252801	-0.153661	0.519601	-0.176248	0.251014	-0.172982	0.292496	-0.498055	-0.356667
KEGG_VIBRIO_CHOLERAE_INFECTION	0.163998	0.383446	-0.395444	-0.186299	0.261254	-0.218776	-0.183006	0.303033	0.276452	0.282097	-0.222127	0.209215	-0.202773	0.221156	0.227339	0.323035	-0.25804	-0.218997	0.307461	-0.192101	-0.222254	-0.181266	-0.254108	-0.192759	-0.317303	0.18781	0.364556	-0.162944	-0.41113	-0.245741	0.264876	0.197051	-0.319178	0.329455	-0.23464	-0.187239	-0.238831	0.205951	-0.30046	0.343724	-0.327294	-0.454256	0.336027	-0.402604	-0.207543	0.20974	0.209752	-0.164009	0.319219
KEGG_EPITHELIAL_CELL_SIGNALING_IN_HELICOBACTER_PYLORI_INFECTION	0.31048	0.20357	-0.183754	-0.1843	-0.274301	-0.171494	-0.294875	0.24178	0.202076	0.270386	-0.23072	-0.200196	-0.190144	0.271492	-0.198018	0.208876	-0.184064	-0.20084	-0.157388	-0.236576	-0.228436	0.146221	0.172983	-0.298926	-0.246499	-0.206169	0.344099	0.261117	-0.197643	-0.193075	0.244114	-0.204686	-0.207558	0.233802	-0.276307	0.178924	-0.19857	0.204704	-0.258589	0.250798	-0.146261	-0.27193	0.317585	-0.166505	-0.152863	0.220267	-0.219272	-0.28766	0.298275
KEGG_PATHOGENIC_ESCHERICHIA_COLI_INFECTION	0.418268	-0.229538	0.147434	-0.346402	0.267884	-0.283211	-0.186482	0.146457	-0.347475	-0.278764	-0.240504	0.31456	0.200797	0.343334	0.315277	-0.182532	-0.324772	0.31491	0.368422	-0.191667	0.250034	-0.18381	-0.263365	-0.429442	0.220078	-0.239109	0.201409	0.333474	-0.341512	0.227748	-0.273828	-0.211203	-0.378022	-0.344587	-0.296299	0.216736	-0.264481	-0.258647	-0.396568	0.187293	-0.250693	-0.198449	0.431273	-0.410465	-0.271309	0.357224	0.394248	-0.433861	0.259428
KEGG_LEISHMANIA_INFECTION	0.492882	0.171379	0.272869	0.168661	0.161712	-0.322276	-0.345809	0.620591	-0.438896	0.338709	-0.43767	-0.185136	0.389161	0.565578	0.434834	0.185169	-0.229018	-0.369393	-0.209082	-0.165674	0.195319	0.284057	0.331381	-0.353058	0.461787	-0.177171	-0.229905	0.405811	0.140205	0.232244	-0.19783	-0.46963	-0.161431	-0.415541	0.354888	0.450422	0.154693	-0.144311	-0.345038	-0.13849	0.38526	0.287838	0.429366	0.121152	0.200063	0.198884	0.430691	-0.547752	-0.242294
KEGG_PATHWAYS_IN_CANCER	0.201859	0.185757	0.250095	-0.195316	-0.167618	-0.136857	-0.213507	0.166483	-0.204233	-0.274192	-0.237849	0.200513	0.166985	0.217962	0.228843	-0.1498	-0.156397	-0.165835	-0.162053	-0.17266	-0.153946	0.144358	0.226258	-0.327668	0.158842	-0.192601	0.148514	0.249157	0.160272	-0.221145	-0.190952	-0.213806	0.170182	-0.157592	0.184443	0.208026	0.176776	0.146622	-0.14571	-0.177685	0.233085	0.14932	0.195954	-0.168296	0.206242	0.299841	0.158802	-0.254508	-0.161922
KEGG_COLORECTAL_CANCER	-0.169714	0.197577	0.151955	-0.209049	0.269311	0.221638	-0.217232	0.258331	-0.298147	0.200671	-0.315406	0.163306	0.196753	0.182559	0.206829	-0.249196	-0.301529	-0.340497	-0.338688	-0.165252	-0.290918	-0.209721	-0.218595	-0.30693	-0.23298	0.166879	0.233656	0.247117	0.151965	-0.295424	0.149588	-0.197997	0.269677	0.205492	-0.238035	0.206236	-0.259061	0.33871	-0.224154	-0.210478	0.20466	0.229346	0.22724	-0.319255	-0.214467	0.309954	-0.188945	-0.245269	0.316646
KEGG_RENAL_CELL_CARCINOMA	0.216627	0.352208	0.187314	-0.273262	0.238674	-0.238922	-0.343154	0.214192	-0.246442	-0.203377	-0.375904	0.207075	-0.283934	0.171559	0.223658	-0.305781	-0.333479	-0.199912	-0.307017	-0.20634	0.178811	-0.21845	-0.199	-0.423053	0.173477	-0.20977	0.213395	0.325478	-0.248705	-0.36856	-0.237607	-0.205591	0.212218	0.286596	-0.190732	0.273905	-0.152608	0.222446	0.164318	-0.245645	-0.186257	-0.184425	0.227586	-0.350762	0.192856	0.435774	-0.262329	-0.232319	0.362909
KEGG_PANCREATIC_CANCER	0.248621	0.251601	0.225159	-0.195135	0.229342	-0.194563	-0.336723	0.194453	-0.286559	-0.245559	-0.325874	0.236898	-0.165864	0.287402	0.253898	-0.208826	-0.262185	-0.272957	-0.324928	-0.195612	0.150235	-0.187313	-0.202957	-0.311493	0.189261	-0.216463	0.289719	0.325065	-0.176124	-0.285201	0.171069	-0.226515	0.215157	0.169864	-0.219289	0.242607	-0.2285	0.240244	-0.180414	-0.176978	0.21968	0.1986	0.242607	-0.329657	0.172455	0.37795	0.200151	-0.335412	0.244998
KEGG_ENDOMETRIAL_CANCER	-0.242328	0.348206	0.173844	-0.178365	0.332007	0.194121	-0.262364	0.238994	-0.3044	0.217393	-0.289411	0.226418	-0.211438	0.235991	0.238086	-0.291193	-0.30994	-0.282192	-0.228584	0.199893	0.27056	0.254795	-0.169645	-0.394878	-0.23208	0.191799	0.247933	0.175834	-0.143958	-0.267144	0.191621	-0.212326	0.228651	0.246055	0.180459	-0.206387	-0.189713	0.438007	-0.236405	-0.195371	-0.196098	0.205359	-0.176009	-0.2806	-0.166117	0.416549	-0.255171	0.179404	0.404922
KEGG_GLIOMA	0.184484	0.299792	-0.174691	-0.274374	0.294099	-0.162394	-0.24013	0.175642	-0.241947	-0.242333	-0.268798	0.186974	0.147945	0.254353	0.272051	-0.191804	-0.265619	-0.229643	0.173316	0.205268	0.189512	0.281832	0.254989	-0.300757	-0.231722	-0.310495	0.3219	0.223162	-0.196911	-0.246224	-0.18789	-0.217723	-0.205586	-0.23421	-0.161787	0.220457	0.208261	0.267438	-0.265057	0.189248	0.224856	0.192271	0.178951	-0.236016	-0.194649	0.354303	-0.164483	-0.332379	0.244458
KEGG_PROSTATE_CANCER	-0.262154	0.287834	0.199532	-0.229461	0.261158	0.155929	-0.275107	0.170019	-0.279868	-0.241737	-0.317453	0.232918	-0.147798	0.222102	0.207768	-0.218855	-0.300909	-0.274977	-0.216397	0.168948	0.19752	0.19464	-0.152301	-0.336692	-0.173931	-0.168128	0.240706	0.240148	-0.19868	-0.259639	-0.200196	-0.214067	0.195347	0.196208	0.157437	0.264458	-0.174609	0.239359	0.150657	-0.212834	0.19634	0.203002	0.192266	-0.266548	-0.224761	0.359522	-0.226904	-0.227994	0.282026
KEGG_THYROID_CANCER	-0.25584	0.274233	0.224232	-0.172467	0.259157	0.271193	-0.271197	-0.163061	-0.306078	0.23193	-0.35956	-0.222988	-0.27605	0.244999	0.256539	-0.253529	-0.313334	0.167257	-0.217964	0.239957	0.227295	-0.228792	-0.223891	-0.447943	0.253284	-0.263275	0.321424	0.235686	0.147464	-0.21695	-0.263408	0.280987	0.190906	0.275707	-0.294924	0.253726	-0.30941	0.307702	-0.268118	0.195601	-0.277727	0.203985	0.27655	-0.320943	-0.245961	0.304624	-0.361197	0.279438	0.297526
KEGG_BASAL_CELL_CARCINOMA	-0.184	-0.24355	0.291656	0.160535	-0.315242	-0.327665	-0.227949	0.179329	-0.251196	-0.389029	0.231878	0.292206	0.368656	0.267026	0.328466	0.167497	0.198973	-0.248635	0.339479	-0.265704	-0.237961	-0.217443	0.421135	-0.32205	-0.216954	0.224429	-0.196031	0.285325	0.234047	0.22997	-0.302565	-0.405647	0.192853	-0.184802	0.305443	-0.150259	0.27139	0.193208	-0.325818	-0.221325	0.373688	0.248653	-0.231344	0.375672	0.42943	0.393575	-0.193349	-0.232635	-0.384985
KEGG_MELANOMA	-0.230118	0.265766	0.229526	-0.193879	0.174541	-0.16435	-0.177914	-0.156225	-0.212837	-0.242793	-0.263177	0.182051	0.17305	0.24353	0.212168	0.21158	-0.193267	-0.225291	0.230363	-0.191294	0.145216	-0.146768	0.260135	-0.292542	-0.190055	-0.191322	0.293218	0.303873	0.155118	-0.307736	-0.146044	-0.180734	0.193691	-0.138808	0.143396	0.225157	0.247368	0.260301	-0.207399	-0.258784	0.341216	-0.263755	0.284179	-0.174147	0.165929	0.485494	-0.269994	-0.33169	0.248882
KEGG_BLADDER_CANCER	0.285567	0.283222	0.193413	-0.212492	0.273609	-0.197483	0.238769	0.198442	-0.191342	0.252897	-0.333502	0.221339	-0.19659	0.373051	0.345821	-0.231995	0.198758	0.186387	-0.224782	0.384826	0.218847	0.183323	0.173011	-0.342694	-0.235493	-0.206766	0.355174	-0.240816	-0.206089	-0.368464	0.181456	0.178525	-0.337587	-0.221106	-0.289355	-0.193774	-0.2163	0.34258	-0.178323	0.240672	-0.244116	-0.246266	0.197718	-0.30991	-0.350756	-0.291113	-0.197474	-0.211693	0.328258
KEGG_CHRONIC_MYELOID_LEUKEMIA	0.208647	0.242405	0.147705	-0.232184	0.216935	-0.196106	-0.21488	0.228285	-0.250279	0.19418	-0.297433	0.214655	-0.28152	0.239471	0.289965	-0.259958	-0.236279	-0.231885	-0.242101	-0.193542	0.192425	0.168064	0.136035	-0.333646	0.229266	-0.222447	0.25217	0.262486	0.175148	-0.263414	-0.214302	-0.199306	0.22107	0.205416	0.206948	0.27084	-0.172134	0.219379	0.20026	-0.188882	0.152767	0.261142	0.189112	-0.227341	0.215445	0.314685	-0.152189	-0.210109	0.260301
KEGG_ACUTE_MYELOID_LEUKEMIA	0.270823	-0.260331	0.245144	-0.155433	0.265623	0.181222	-0.316906	0.346222	-0.177124	0.185376	-0.299586	0.185681	-0.196152	0.380384	0.341533	-0.221532	-0.215685	-0.252432	-0.295826	0.161398	0.187915	-0.187925	0.181209	-0.391986	0.263964	-0.174316	-0.193438	0.205062	0.206685	-0.237465	0.191645	-0.248547	0.286118	0.272446	0.293268	0.241866	-0.19511	0.337171	-0.252929	-0.214779	0.243009	0.273038	0.190061	-0.159959	-0.229417	0.435078	0.198378	-0.27998	0.294104
KEGG_SMALL_CELL_LUNG_CANCER	0.252331	0.196609	0.281581	-0.262764	-0.175765	0.268672	-0.160903	0.223295	-0.183469	-0.319169	-0.318199	0.328724	0.125343	0.289625	0.261995	-0.168701	-0.173305	-0.186739	-0.222491	-0.152156	-0.164464	0.22523	0.191618	-0.30669	0.194552	-0.189271	0.144431	0.235712	-0.203904	-0.224066	0.161297	-0.22469	0.182761	-0.18346	0.225618	0.280295	0.148919	0.196534	0.268777	0.159333	-0.181004	0.210544	0.175051	-0.254216	0.165698	0.224828	0.144009	-0.273211	0.158672
KEGG_NON_SMALL_CELL_LUNG_CANCER	-0.206348	0.260464	-0.194548	-0.245077	0.286129	-0.192571	-0.293093	0.310113	-0.284662	0.249211	-0.322638	0.19287	-0.198348	0.359081	0.331132	-0.295107	-0.260635	-0.23932	-0.186753	0.177379	0.294389	0.204486	0.133038	-0.374149	0.280485	-0.278777	0.206498	0.188488	-0.210697	0.173577	-0.165904	-0.200069	-0.223743	0.241981	0.226539	0.196629	-0.16417	0.312693	-0.252765	0.20669	-0.160444	0.29367	-0.143268	-0.258473	-0.190808	0.24738	0.261934	-0.288947	0.27978
KEGG_ASTHMA	0.485144	-0.366118	0.273531	0.167614	-0.216377	-0.289075	-0.392862	0.658235	-0.387777	0.331345	-0.514666	-0.468084	0.557517	0.626673	0.318615	0.368952	-0.294671	-0.460884	0.187288	-0.13208	0.149106	0.507518	0.547589	-0.237265	0.621592	-0.304681	-0.522066	0.452392	-0.272539	0.541852	0.173515	-0.369124	0.196163	-0.638214	0.422046	0.523028	0.173767	-0.145331	-0.491089	0.14287	0.470029	0.353783	0.448729	0.166516	-0.283095	0.0985712	0.535226	-0.694472	0.210406
KEGG_AUTOIMMUNE_THYROID_DISEASE	0.551351	-0.224778	0.138895	0.217354	0.303059	-0.361252	-0.378185	0.714496	-0.425835	0.476485	-0.466441	-0.306051	0.518528	0.692035	0.489845	0.416663	-0.187169	-0.267601	0.203228	-0.153686	-0.119454	0.507259	0.368103	-0.408813	0.696635	-0.194363	-0.405684	0.27457	-0.406036	0.529336	0.408528	-0.414543	0.177294	-0.60385	0.397547	0.465094	-0.251695	-0.24514	-0.513896	0.109946	0.431083	0.438783	0.312376	-0.159938	0.183556	-0.134521	0.574225	-0.741686	-0.189936
KEGG_SYSTEMIC_LUPUS_ERYTHEMATOSUS	0.478651	-0.30662	0.243096	0.210397	0.271289	-0.24297	-0.48949	0.583699	-0.444199	0.239394	-0.449292	-0.23453	0.492442	0.535083	0.448039	0.347695	0.168082	-0.338586	0.180685	0.166272	-0.176228	0.474862	0.466603	-0.287128	0.569187	-0.198338	-0.3613	0.327607	-0.276405	0.408865	0.187158	-0.425179	-0.113468	-0.591302	0.295606	0.421376	0.27385	-0.239672	-0.519329	0.176775	0.33419	0.266302	0.570532	0.18441	-0.149609	-0.213371	0.592936	-0.662318	-0.225144
KEGG_ALLOGRAFT_REJECTION	0.624044	-0.381272	0.238912	0.390293	0.359116	-0.42198	-0.466833	0.821236	-0.493183	0.556074	-0.581546	-0.365738	0.649286	0.755906	0.565554	0.407596	-0.246339	-0.387134	0.248289	-0.2791	-0.136593	0.505908	0.325607	-0.450767	0.7536	-0.283624	-0.544271	0.327791	-0.42175	0.624658	0.44372	-0.466227	-0.205862	-0.694921	0.501348	0.470486	-0.184194	-0.183222	-0.643311	0.177912	0.518357	0.522689	0.363308	0.123219	0.151644	-0.265863	0.686881	-0.791555	-0.294654
KEGG_GRAFT_VERSUS_HOST_DISEASE	0.652789	-0.249651	0.271239	0.377544	0.419096	-0.454107	-0.529562	0.825976	-0.537152	0.52277	-0.629414	-0.380546	0.698127	0.787414	0.59497	0.455201	-0.221905	-0.365593	0.376049	-0.357442	0.142408	0.501284	0.301077	-0.439469	0.700763	-0.345848	-0.538016	0.353034	-0.374143	0.634458	0.4024	-0.540289	-0.204142	-0.759439	0.551307	0.423841	-0.228679	0.179835	-0.578321	0.165555	0.53037	0.47581	0.395157	-0.173371	-0.224653	-0.248088	0.681732	-0.795879	-0.312075
KEGG_PRIMARY_IMMUNODEFICIENCY	0.590651	-0.377215	0.37627	0.254479	-0.14034	-0.263968	-0.339759	0.728276	-0.219263	0.495395	-0.426147	-0.510009	0.548264	0.748265	0.574803	0.204797	0.221686	-0.301325	0.321351	-0.104682	0.221392	0.149405	0.239174	-0.54411	0.687173	-0.50151	-0.532483	-0.296154	-0.128346	0.530627	0.170947	-0.359654	0.243941	-0.618033	0.504884	0.33251	-0.188268	-0.43366	-0.609581	-0.231237	0.370773	0.57632	-0.218278	0.303171	0.256563	-0.391974	0.732087	-0.699754	-0.387704
KEGG_HYPERTROPHIC_CARDIOMYOPATHY_HCM	0.165049	0.14398	0.31591	-0.218925	-0.304419	-0.214873	-0.115598	0.245407	-0.105056	-0.345563	0.233927	0.2231	0.136899	-0.179025	0.203014	0.158719	0.272965	0.147447	0.172114	0.20471	0.116536	0.300519	0.407438	-0.224021	-0.283955	-0.248529	-0.15706	0.304922	0.222506	-0.380386	-0.193621	-0.33904	0.269505	-0.16737	0.268649	0.266467	0.328525	-0.183016	0.241048	-0.179083	0.399167	-0.346904	0.22014	0.313405	0.278208	0.404511	-0.270675	-0.295768	-0.162479
KEGG_ARRHYTHMOGENIC_RIGHT_VENTRICULAR_CARDIOMYOPATHY_ARVC	0.200404	-0.158218	0.34212	-0.202649	-0.321981	-0.170711	-0.182601	0.222447	-0.166785	-0.400858	0.284425	0.259598	-0.173476	-0.180931	0.296526	0.143202	0.157486	0.171094	0.150877	0.220937	-0.18778	0.380498	0.313712	-0.320883	-0.260402	-0.195379	-0.180313	0.347709	0.211682	-0.33328	0.203155	-0.30794	0.237432	-0.129016	0.282305	0.243027	0.298398	-0.214875	-0.179821	-0.181614	0.384938	-0.350759	0.168713	0.207002	0.315575	0.472162	-0.263877	-0.277389	-0.216069
KEGG_DILATED_CARDIOMYOPATHY	-0.194286	-0.186556	0.275177	-0.165497	-0.260617	-0.194281	0.13198	0.272188	0.116942	-0.340943	0.229729	0.219207	0.186444	-0.158241	0.176076	0.22575	0.25252	0.135244	0.194709	0.186378	0.129426	0.309852	0.411177	-0.264021	-0.322957	-0.220867	0.148641	0.325779	0.205626	-0.383601	-0.230971	-0.279515	0.210722	0.141212	0.286003	0.268695	0.339744	-0.194651	0.157457	-0.217514	0.37428	-0.354995	0.231001	0.288917	0.313616	0.39726	-0.253842	-0.285882	-0.164831
KEGG_VIRAL_MYOCARDITIS	0.426247	-0.317874	0.265493	0.19485	0.165675	-0.287063	-0.287439	0.528068	-0.328063	0.182935	-0.370159	-0.180392	0.42415	0.551656	0.464746	0.313395	0.262348	-0.272634	-0.147522	-0.15352	-0.213917	0.342897	0.385087	-0.394733	0.360691	-0.271031	-0.271615	0.34659	-0.179525	-0.165854	0.180148	-0.343797	0.187316	-0.378823	0.246627	0.316998	0.13331	-0.193631	-0.369121	-0.229724	0.362695	0.201086	0.331882	-0.228856	0.238131	0.250437	0.319984	-0.525006	-0.276523
[truncated: 1,419 more columns]
